# Supplementary material for: [N,N′-Bis(2,6-diisopropyl­phen­yl)pentane-2,4-diamine­(1–)-2κ2 N,N′]-μ2-chlorido-1:2κ2 Cl:Cl-chlorido-2κCl-bis­(1,2-di­methoxy­ethane-1κ2 O,O′)iron(II)lithium
Source: Acta Crystallogr Sect E Struct Rep Online. 2010 May 26;66(Pt 6):m707. doi: 10.1107/S1600536810018222 (PMC2979477; doi:10.1107/S1600536810018222)
Supplement: Supplementary file 1 [file e-66-0m707-sup1.cif]

##############################################################################
###                                                                        ###
###        Electronic paper (Acta Crystallographica Section E)             ###
###                                                                        ###
##############################################################################
#                                                                            #
# This CIF contains the data in a paper accepted for publication in Acta     #
# Crystallographica Section E. It conforms to the requirements of Notes      #
# for Authors for Section E, and has been peer reviewed under the auspices   #
# of the IUCr Commission on Journals.                                        #
#                                                                            #
# Full details of the Crystallographic Information File format               #
# are given in the paper "The Crystallographic Information File (CIF):       #
# a New Standard Archive File for Crystallography" by S. R. Hall, F. H.      #
# Allen and I. D. Brown [Acta Cryst. (1991), A47, 655-685].                  #
#                                                                            #
# The current version of the core CIF dictionary is obtainable from          #
# ftp://ftp.iucr.org/pub/cif_core.dic. The current version number is 2.4.    #
#                                                                            #
# Software is freely available for graphical display of the structure(s) in  #
# this CIF.  For information consult the CIF home page http://www.iucr.org/  #
# cif/home.html                                                              #
#                                                                            #
# This file may be used for bona fide research purposes within the           #
# scientific community so long as proper attribution is given to the journal # 
# article from which it was obtained.                                        #
#                                                                            #
##############################################################################
                                             
data_I
_audit_creation_method     'WinGX routine CIF_UPDATE'
_chemical_name_systematic
;
[<i>N</i>,<i>N</i>'-Bis(2,6-diisopropylphenyl)pentane-2,4-diamine(1-)-
2\k^2^<i>N</i>,<i>N</i>']-\m~2~-chlorido-1:2\k^2^<i>Cl</i>:<i>Cl</i>-
chlorido-2\k<i>Cl</i>-bis(1,2-dimethoxyethane-
1\k^2^<i>O</i>,<i>O</i>')iron(II)lithium
;
_chemical_formula_moiety     'C37 H61 Cl2 Fe Li N2 O4'
_chemical_formula_sum     'C37 H61 Cl2 Fe Li N2 O4'
_chemical_formula_iupac     '[Fe Li (C29 H41 N2) Cl2 (C4 H10 O2)2]'
_chemical_formula_weight     731.57
_symmetry_cell_setting     monoclinic
_symmetry_space_group_name_H-M     'P 1 21/c 1'
_symmetry_space_group_name_Hall     '-P 2ybc'
loop_
    _symmetry_equiv_pos_as_xyz
    'x, y, z'
    '-x, y+1/2, -z+1/2'
    '-x, -y, -z'
    'x, -y-1/2, z-1/2'
_cell_length_a     10.1467(5)
_cell_length_b     19.8186(10)
_cell_length_c     20.6289(11)
_cell_angle_alpha     90
_cell_angle_beta     104.962(4)
_cell_angle_gamma     90
_cell_volume     4007.7(4)
_cell_formula_units_Z     4
_cell_measurement_reflns_used     13275
_cell_measurement_theta_min     2.2844
_cell_measurement_theta_max     28.772
_cell_measurement_temperature     150(2)
_exptl_crystal_description     block
_exptl_crystal_colour     yellow
_exptl_crystal_size_max     0.27
_exptl_crystal_size_mid     0.24
_exptl_crystal_size_min     0.13
_exptl_crystal_density_diffrn     1.212
_exptl_crystal_density_method     'not measured'
_exptl_crystal_F_000     1568
_exptl_absorpt_coefficient_mu     0.547
_exptl_absorpt_correction_type     multi-scan
_exptl_absorpt_process_details
;
(CrysAlis Pro; Oxford Diffraction, 2009)
;
_exptl_absorpt_correction_T_min     0.98296
_exptl_absorpt_correction_T_max     1
_exptl_special_details
;
CrysAlisPro, Oxford Diffraction Ltd.,
Version 1.171.33.52 (release 06-11-2009 CrysAlis171 .NET)
(compiled Nov  6 2009,16:24:50)
Empirical absorption correction using spherical harmonics,
implemented in SCALE3 ABSPACK scaling algorithm.
;
_diffrn_ambient_temperature     150(2)
_diffrn_radiation_type     MoK\a
_diffrn_radiation_wavelength     0.71073
_diffrn_radiation_monochromator     graphite
_diffrn_measurement_device_type
                       'Oxford Diffraction Xcalibur Sapphire2 (large Be window)'
_diffrn_measurement_method     '\w scans'
_diffrn_detector_area_resol_mean     8.1883
_diffrn_reflns_number     23717
_diffrn_reflns_av_R_equivalents     0.0415
_diffrn_reflns_theta_min     2.29
_diffrn_reflns_theta_max     25
_diffrn_reflns_theta_full     25
_diffrn_measured_fraction_theta_max     0.999
_diffrn_measured_fraction_theta_full     0.999
_diffrn_reflns_limit_h_min     -11
_diffrn_reflns_limit_h_max     12
_diffrn_reflns_limit_k_min     -23
_diffrn_reflns_limit_k_max     21
_diffrn_reflns_limit_l_min     -24
_diffrn_reflns_limit_l_max     24
_refine_special_details
;
Refinement of <i>F</i>^2^ against ALL reflections. The weighted <i>R</i>-factor
wR and goodness of fit <i>S</i> are based on <i>F</i>^2^, conventional
<i>R</i>-factors <i>R</i> are based on <i>F</i>, with <i>F</i> set to zero for
negative <i>F</i>^2^. The threshold expression of <i>F</i>^2^ >
\s(<i>F</i>^2^) is used only for calculating <i>R</i>-factors(gt) etc. and is
not relevant to the choice of reflections for refinement. <i>R</i>-factors
based on <i>F</i>^2^ are statistically about twice as large as those based on
<i>F</i>, and <i>R</i>- factors based on ALL data will be even larger.
;
_reflns_number_total     7045
_reflns_number_gt     4320
_reflns_threshold_expression     >2sigma(I)
_refine_ls_structure_factor_coef     Fsqd
_refine_ls_matrix_type     full
_refine_ls_R_factor_all     0.0761
_refine_ls_R_factor_gt     0.0411
_refine_ls_wR_factor_ref     0.1081
_refine_ls_goodness_of_fit_ref     0.894
_refine_ls_restrained_S_all     0.894
_refine_ls_number_reflns     7045
_refine_ls_number_parameters     438
_refine_ls_number_restraints     0
_refine_ls_hydrogen_treatment     constr
_refine_ls_weighting_scheme     calc
_refine_ls_weighting_details
         'calc w=1/[\s^2^(Fo^2^)+(0.0623P)^2^+0.0000P] where P=(Fo^2^+2Fc^2^)/3'
_atom_sites_solution_hydrogens     geom
_atom_sites_solution_primary     direct
_atom_sites_solution_secondary     difmap
_refine_ls_shift/su_max     0
_refine_ls_shift/su_mean     0
_refine_diff_density_max     1.628
_refine_diff_density_min     -0.288
_refine_ls_extinction_method     none
loop_
    _atom_type_symbol
    _atom_type_description
    _atom_type_scat_dispersion_real
    _atom_type_scat_dispersion_imag
    _atom_type_scat_source
    C C 0.0033 0.0016 'International Tables Vol C Tables 4.2.6.8 and 6.1.1.4'
    H H 0 0 'International Tables Vol C Tables 4.2.6.8 and 6.1.1.4'
    Cl Cl 0.1484 0.1585 'International Tables Vol C Tables 4.2.6.8 and 6.1.1.4'
    Fe Fe 0.3463 0.8444 'International Tables Vol C Tables 4.2.6.8 and 6.1.1.4'
    Li Li -0.0003 0.0001 'International Tables Vol C Tables 4.2.6.8 and 6.1.1.4'
    N N 0.0061 0.0033 'International Tables Vol C Tables 4.2.6.8 and 6.1.1.4'
    O O 0.0106 0.006 'International Tables Vol C Tables 4.2.6.8 and 6.1.1.4'
_computing_data_collection     'X-AREA (Stoe & Cie, 1997)'
_computing_cell_refinement     'X-AREA (Stoe & Cie, 1997)'
_computing_data_reduction     'X-RED (Stoe & Cie, 1997)'
_computing_structure_solution     'SHELXS97 (Sheldrick, 2008)'
_computing_structure_refinement     'SHELXL97 (Sheldrick, 2008)'
_computing_molecular_graphics     'ORTEP-3 (Farrugia, 1997)'
_computing_publication_material     'WinGX32 (Farrugia, 1999)'
loop_
    _atom_site_type_symbol
    _atom_site_label
    _atom_site_fract_x
    _atom_site_fract_y
    _atom_site_fract_z
    _atom_site_U_iso_or_equiv
    _atom_site_adp_type
    _atom_site_calc_flag
    _atom_site_refinement_flags
    _atom_site_occupancy
    _atom_site_disorder_assembly
    _atom_site_disorder_group
    Fe Fe1 0.31716(4) 0.24720(2) 0.352332(17) 0.02132(12) Uani d . 1 . .
    Cl Cl1 0.08335(7) 0.25572(4) 0.32310(4) 0.0417(2) Uani d . 1 . .
    Cl Cl2 0.37292(6) 0.25434(4) 0.25030(3) 0.03012(17) Uani d . 1 . .
    O O1 0.11678(19) 0.15479(10) 0.17693(9) 0.0342(5) Uani d . 1 . .
    O O2 -0.07181(18) 0.24976(11) 0.14320(9) 0.0348(5) Uani d . 1 . .
    O O3 0.1702(2) 0.26965(10) 0.08043(9) 0.0332(5) Uani d . 1 . .
    O O4 0.13980(19) 0.36490(10) 0.16866(9) 0.0305(5) Uani d . 1 . .
    N N1 0.4027(2) 0.16872(11) 0.41070(10) 0.0210(5) Uani d . 1 . .
    N N2 0.4048(2) 0.31567(11) 0.42353(10) 0.0214(5) Uani d . 1 . .
    C C1 0.4141(3) 0.10469(13) 0.37950(12) 0.0210(6) Uani d . 1 . .
    C C2 0.5305(3) 0.09225(14) 0.35722(13) 0.0262(7) Uani d . 1 . .
    C C3 0.5429(3) 0.02954(15) 0.32907(13) 0.0319(7) Uani d . 1 . .
    H H3A 0.6225 0.0199 0.3146 0.038 Uiso calc R 1 . .
    C C4 0.4431(3) -0.01886(15) 0.32163(13) 0.0323(7) Uani d . 1 . .
    H H4A 0.4545 -0.0616 0.3029 0.039 Uiso calc R 1 . .
    C C5 0.3266(3) -0.00494(14) 0.34146(12) 0.0287(7) Uani d . 1 . .
    H H5A 0.2571 -0.0382 0.3356 0.034 Uiso calc R 1 . .
    C C6 0.3087(3) 0.05698(14) 0.37007(12) 0.0241(6) Uani d . 1 . .
    C C7 0.6441(3) 0.14354(15) 0.36438(14) 0.0322(7) Uani d . 1 . .
    H H7A 0.6075 0.188 0.3746 0.039 Uiso calc R 1 . .
    C C8 0.7677(3) 0.12627(19) 0.42361(15) 0.0479(9) Uani d . 1 . .
    H H8A 0.7398 0.1275 0.4657 0.072 Uiso calc R 1 . .
    H H8B 0.8404 0.1593 0.4256 0.072 Uiso calc R 1 . .
    H H8C 0.8011 0.081 0.4171 0.072 Uiso calc R 1 . .
    C C9 0.6902(3) 0.15230(17) 0.30007(15) 0.0401(8) Uani d . 1 . .
    H H9A 0.6128 0.1672 0.2638 0.06 Uiso calc R 1 . .
    H H9B 0.7245 0.1092 0.2879 0.06 Uiso calc R 1 . .
    H H9C 0.7629 0.1862 0.3073 0.06 Uiso calc R 1 . .
    C C10 0.1767(3) 0.06997(15) 0.38942(13) 0.0282(7) Uani d . 1 . .
    H H10A 0.184 0.1153 0.4115 0.034 Uiso calc R 1 . .
    C C11 0.0567(3) 0.07233(17) 0.32694(15) 0.0401(8) Uani d . 1 . .
    H H11A 0.0728 0.1076 0.2966 0.06 Uiso calc R 1 . .
    H H11B -0.0273 0.0823 0.3401 0.06 Uiso calc R 1 . .
    H H11C 0.0478 0.0286 0.3041 0.06 Uiso calc R 1 . .
    C C12 0.1497(3) 0.01756(16) 0.43954(15) 0.0419(8) Uani d . 1 . .
    H H12A 0.2275 0.0163 0.4792 0.063 Uiso calc R 1 . .
    H H12B 0.1373 -0.0271 0.4183 0.063 Uiso calc R 1 . .
    H H12C 0.0671 0.03 0.453 0.063 Uiso calc R 1 . .
    C C13 0.4199(3) 0.38317(14) 0.40014(12) 0.0219(6) Uani d . 1 . .
    C C14 0.3225(3) 0.43371(14) 0.40092(12) 0.0240(6) Uani d . 1 . .
    C C15 0.3387(3) 0.49617(14) 0.37277(12) 0.0271(7) Uani d . 1 . .
    H H15A 0.2735 0.5307 0.3722 0.033 Uiso calc R 1 . .
    C C16 0.4468(3) 0.50898(14) 0.34572(13) 0.0288(7) Uani d . 1 . .
    H H16A 0.4558 0.5519 0.3269 0.035 Uiso calc R 1 . .
    C C17 0.5417(3) 0.45944(15) 0.34609(13) 0.0301(7) Uani d . 1 . .
    H H17A 0.6166 0.4689 0.3278 0.036 Uiso calc R 1 . .
    C C18 0.5309(3) 0.39550(14) 0.37261(13) 0.0257(7) Uani d . 1 . .
    C C19 0.2041(3) 0.42393(15) 0.43281(13) 0.0309(7) Uani d . 1 . .
    H H19A 0.2125 0.378 0.4536 0.037 Uiso calc R 1 . .
    C C20 0.2098(3) 0.47611(17) 0.48840(15) 0.0435(8) Uani d . 1 . .
    H H20A 0.2999 0.4747 0.5204 0.065 Uiso calc R 1 . .
    H H20B 0.1395 0.4657 0.5117 0.065 Uiso calc R 1 . .
    H H20C 0.1937 0.5213 0.4686 0.065 Uiso calc R 1 . .
    C C21 0.0649(3) 0.42854(16) 0.38159(15) 0.0405(8) Uani d . 1 . .
    H H21A 0.0539 0.3903 0.3506 0.061 Uiso calc R 1 . .
    H H21B 0.0594 0.4708 0.3563 0.061 Uiso calc R 1 . .
    H H21C -0.0076 0.4275 0.4051 0.061 Uiso calc R 1 . .
    C C22 0.6375(3) 0.34182(15) 0.37306(14) 0.0311(7) Uani d . 1 . .
    H H22A 0.5903 0.2972 0.3694 0.037 Uiso calc R 1 . .
    C C23 0.7495(3) 0.34164(19) 0.43980(16) 0.0496(9) Uani d . 1 . .
    H H23A 0.7085 0.3318 0.4769 0.074 Uiso calc R 1 . .
    H H23B 0.7937 0.386 0.4468 0.074 Uiso calc R 1 . .
    H H23C 0.8176 0.307 0.4381 0.074 Uiso calc R 1 . .
    C C24 0.7036(3) 0.34645(17) 0.31492(15) 0.0409(8) Uani d . 1 . .
    H H24A 0.6332 0.3427 0.2724 0.061 Uiso calc R 1 . .
    H H24B 0.7697 0.3097 0.3182 0.061 Uiso calc R 1 . .
    H H24C 0.7504 0.3899 0.3166 0.061 Uiso calc R 1 . .
    C C25 0.4912(3) 0.11037(15) 0.51887(13) 0.0319(7) Uani d . 1 . .
    H H25A 0.5607 0.0865 0.5023 0.048 Uiso calc R 1 . .
    H H25B 0.4121 0.0809 0.5152 0.048 Uiso calc R 1 . .
    H H25C 0.5292 0.1229 0.566 0.048 Uiso calc R 1 . .
    C C26 0.4476(3) 0.17321(14) 0.47756(12) 0.0231(6) Uani d . 1 . .
    C C27 0.4599(3) 0.23406(13) 0.51291(13) 0.0251(7) Uani d . 1 . .
    H H27A 0.4778 0.23 0.5603 0.03 Uiso calc R 1 . .
    C C28 0.4495(3) 0.30037(14) 0.48817(13) 0.0247(6) Uani d . 1 . .
    C C29 0.4927(3) 0.35557(15) 0.54001(13) 0.0349(8) Uani d . 1 . .
    H H29A 0.5307 0.3935 0.5203 0.052 Uiso calc R 1 . .
    H H29B 0.562 0.338 0.5786 0.052 Uiso calc R 1 . .
    H H29C 0.4133 0.371 0.5548 0.052 Uiso calc R 1 . .
    C C30 0.2147(3) 0.10323(17) 0.17719(16) 0.0470(9) Uani d . 1 . .
    H H30A 0.2012 0.0661 0.2062 0.07 Uiso calc R 1 . .
    H H30B 0.3068 0.1217 0.1941 0.07 Uiso calc R 1 . .
    H H30C 0.2035 0.0864 0.1314 0.07 Uiso calc R 1 . .
    C C31 -0.0196(3) 0.13365(17) 0.14901(16) 0.0451(9) Uani d . 1 . .
    H H31A -0.0364 0.0899 0.1686 0.054 Uiso calc R 1 . .
    H H31B -0.037 0.1282 0.0998 0.054 Uiso calc R 1 . .
    C C32 -0.1108(3) 0.18644(18) 0.16482(16) 0.0434(9) Uani d . 1 . .
    H H32A -0.207 0.1764 0.1414 0.052 Uiso calc R 1 . .
    H H32B -0.1024 0.1875 0.2137 0.052 Uiso calc R 1 . .
    C C33 -0.1580(3) 0.3032(2) 0.15367(19) 0.0601(11) Uani d . 1 . .
    H H33A -0.2521 0.294 0.1283 0.09 Uiso calc R 1 . .
    H H33B -0.1273 0.3458 0.1384 0.09 Uiso calc R 1 . .
    H H33C -0.1538 0.3064 0.2016 0.09 Uiso calc R 1 . .
    C C34 0.1146(4) 0.22442(18) 0.02709(14) 0.0482(9) Uani d . 1 . .
    H H34A 0.1458 0.2371 -0.0124 0.072 Uiso calc R 1 . .
    H H34B 0.0147 0.2265 0.0161 0.072 Uiso calc R 1 . .
    H H34C 0.1447 0.1784 0.0407 0.072 Uiso calc R 1 . .
    C C35 0.1480(3) 0.33721(17) 0.05910(13) 0.0404(8) Uani d . 1 . .
    H H35A 0.0491 0.3461 0.0418 0.049 Uiso calc R 1 . .
    H H35B 0.193 0.3465 0.0228 0.049 Uiso calc R 1 . .
    C C36 0.2071(3) 0.38119(16) 0.11862(14) 0.0392(8) Uani d . 1 . .
    H H36A 0.3063 0.3729 0.1354 0.047 Uiso calc R 1 . .
    H H36B 0.193 0.4294 0.1061 0.047 Uiso calc R 1 . .
    C C37 0.1880(3) 0.40560(16) 0.22734(13) 0.0398(8) Uani d . 1 . .
    H H37A 0.1656 0.453 0.2162 0.06 Uiso calc R 1 . .
    H H37B 0.2871 0.4006 0.2439 0.06 Uiso calc R 1 . .
    H H37C 0.1443 0.391 0.2622 0.06 Uiso calc R 1 . .
    Li Li1 0.1402(4) 0.2579(2) 0.1758(2) 0.0293(11) Uani d . 1 . .
loop_
    _atom_site_aniso_label
    _atom_site_aniso_U_11
    _atom_site_aniso_U_22
    _atom_site_aniso_U_33
    _atom_site_aniso_U_12
    _atom_site_aniso_U_13
    _atom_site_aniso_U_23
    Fe1 0.0233(2) 0.0180(2) 0.01979(19) 0.00204(18) 0.00035(15) -0.00038(17)
    Cl1 0.0236(3) 0.0342(5) 0.0597(5) 0.0032(3) -0.0029(3) -0.0087(4)
    Cl2 0.0277(3) 0.0388(4) 0.0222(3) 0.0011(3) 0.0036(3) 0.0002(3)
    O1 0.0339(12) 0.0252(12) 0.0404(11) -0.0029(9) 0.0037(9) -0.0042(9)
    O2 0.0246(10) 0.0364(13) 0.0423(11) -0.0010(10) 0.0063(9) 0.0057(10)
    O3 0.0381(12) 0.0342(13) 0.0264(10) -0.0035(9) 0.0066(9) -0.0030(9)
    O4 0.0361(12) 0.0285(12) 0.0263(10) -0.0036(9) 0.0068(9) 0.0003(9)
    N1 0.0207(12) 0.0199(13) 0.0226(11) 0.0009(10) 0.0061(10) 0.0016(10)
    N2 0.0215(12) 0.0190(13) 0.0223(12) 0.0006(10) 0.0030(10) 0.0005(9)
    C1 0.0267(15) 0.0162(15) 0.0198(13) 0.0059(12) 0.0057(12) 0.0044(11)
    C2 0.0264(15) 0.0233(17) 0.0298(15) 0.0071(12) 0.0093(13) 0.0056(12)
    C3 0.0350(17) 0.0284(18) 0.0384(16) 0.0116(14) 0.0203(14) 0.0045(14)
    C4 0.0454(18) 0.0209(17) 0.0331(16) 0.0073(14) 0.0146(14) -0.0019(13)
    C5 0.0370(17) 0.0200(16) 0.0290(15) 0.0003(13) 0.0087(14) 0.0015(12)
    C6 0.0284(15) 0.0197(16) 0.0249(14) 0.0046(12) 0.0086(12) 0.0048(11)
    C7 0.0265(16) 0.0265(18) 0.0480(18) 0.0058(13) 0.0175(14) 0.0002(14)
    C8 0.0365(19) 0.063(3) 0.0453(19) -0.0069(17) 0.0127(16) -0.0029(17)
    C9 0.0356(18) 0.035(2) 0.0545(19) 0.0038(15) 0.0204(16) 0.0110(16)
    C10 0.0305(16) 0.0188(16) 0.0383(16) -0.0012(12) 0.0143(14) -0.0015(12)
    C11 0.0309(17) 0.039(2) 0.0504(19) 0.0037(15) 0.0106(15) -0.0020(16)
    C12 0.0468(19) 0.035(2) 0.053(2) -0.0013(16) 0.0291(17) 0.0045(15)
    C13 0.0240(15) 0.0196(16) 0.0180(13) -0.0034(12) -0.0021(12) -0.0032(11)
    C14 0.0265(15) 0.0195(16) 0.0235(14) -0.0029(12) 0.0018(12) -0.0040(11)
    C15 0.0297(16) 0.0188(16) 0.0286(15) 0.0026(12) 0.0000(13) -0.0024(12)
    C16 0.0375(17) 0.0163(16) 0.0309(15) -0.0054(13) 0.0060(14) -0.0021(12)
    C17 0.0300(16) 0.0264(18) 0.0337(16) -0.0085(13) 0.0079(13) -0.0045(13)
    C18 0.0233(15) 0.0218(16) 0.0275(14) -0.0034(12) -0.0017(12) -0.0044(12)
    C19 0.0394(17) 0.0197(17) 0.0371(16) 0.0074(13) 0.0161(14) 0.0057(13)
    C20 0.057(2) 0.038(2) 0.0402(18) 0.0106(17) 0.0197(16) 0.0022(15)
    C21 0.0349(18) 0.030(2) 0.060(2) 0.0003(15) 0.0194(16) -0.0050(16)
    C22 0.0225(15) 0.0242(17) 0.0440(17) 0.0002(13) 0.0036(14) -0.0008(14)
    C23 0.0268(17) 0.060(3) 0.055(2) 0.0082(16) -0.0013(16) 0.0030(18)
    C24 0.0328(18) 0.037(2) 0.0567(19) 0.0038(15) 0.0182(16) -0.0017(16)
    C25 0.0375(17) 0.0300(18) 0.0276(15) 0.0082(14) 0.0073(13) 0.0085(13)
    C26 0.0216(15) 0.0248(16) 0.0229(14) 0.0037(12) 0.0059(12) 0.0050(12)
    C27 0.0302(15) 0.0270(18) 0.0173(13) 0.0053(12) 0.0048(11) 0.0022(11)
    C28 0.0202(15) 0.0265(17) 0.0251(14) 0.0036(12) 0.0014(12) -0.0028(12)
    C29 0.0442(19) 0.0298(19) 0.0243(15) 0.0045(14) -0.0026(14) -0.0046(13)
    C30 0.061(2) 0.033(2) 0.0482(19) 0.0127(17) 0.0172(17) -0.0055(16)
    C31 0.045(2) 0.037(2) 0.0465(19) -0.0140(16) -0.0005(16) -0.0045(16)
    C32 0.0274(17) 0.049(2) 0.0492(19) -0.0150(16) 0.0012(15) 0.0062(17)
    C33 0.037(2) 0.057(3) 0.087(3) 0.0160(19) 0.016(2) 0.009(2)
    C34 0.062(2) 0.049(2) 0.0341(18) -0.0061(18) 0.0130(17) -0.0162(16)
    C35 0.050(2) 0.043(2) 0.0288(16) -0.0042(16) 0.0110(15) 0.0047(15)
    C36 0.052(2) 0.033(2) 0.0356(17) -0.0105(16) 0.0160(15) 0.0028(14)
    C37 0.058(2) 0.0288(19) 0.0306(16) -0.0031(16) 0.0079(15) -0.0096(14)
    Li1 0.027(2) 0.023(3) 0.035(2) -0.004(2) 0.004(2) -0.004(2)
_geom_special_details
;
All esds (except the esd in the dihedral angle between two l.s. planes) are
estimated using the full covariance matrix. The cell esds are taken into
account individually in the estimation of esds in distances, angles and
torsion angles; correlations between esds in cell parameters are only used
when they are defined by crystal symmetry. An approximate (isotropic)
treatment of cell esds is used for estimating esds involving l.s. planes.
;
loop_
    _geom_bond_atom_site_label_1
    _geom_bond_atom_site_label_2
    _geom_bond_site_symmetry_2
    _geom_bond_distance
    _geom_bond_publ_flag
    Fe1 N1 . 2.020(2) Y
    Fe1 N2 . 2.029(2) Y
    Fe1 Cl1 . 2.2982(8) Y
    Fe1 Cl2 . 2.3207(7) Y
    Cl2 Li1 . 2.463(4) ?
    O1 C31 . 1.418(3) ?
    O1 C30 . 1.424(4) ?
    O1 Li1 . 2.058(5) y
    O2 C32 . 1.422(4) ?
    O2 C33 . 1.424(4) ?
    O2 Li1 . 2.088(5) y
    O3 C35 . 1.409(4) ?
    O3 C34 . 1.419(3) ?
    O3 Li1 . 2.081(5) y
    O4 C36 . 1.415(3) ?
    O4 C37 . 1.432(3) ?
    O4 Li1 . 2.126(5) y
    N1 C26 . 1.339(3) ?
    N1 C1 . 1.441(3) ?
    N2 C28 . 1.328(3) ?
    N2 C13 . 1.443(3) ?
    C1 C2 . 1.395(4) ?
    C1 C6 . 1.403(4) ?
    C2 C3 . 1.391(4) ?
    C2 C7 . 1.515(4) ?
    C3 C4 . 1.375(4) ?
    C3 H3A . 0.95 ?
    C4 C5 . 1.374(4) ?
    C4 H4A . 0.95 ?
    C5 C6 . 1.394(4) ?
    C5 H5A . 0.95 ?
    C6 C10 . 1.515(4) ?
    C7 C9 . 1.526(4) ?
    C7 C8 . 1.546(4) ?
    C7 H7A . 1 ?
    C8 H8A . 0.98 ?
    C8 H8B . 0.98 ?
    C8 H8C . 0.98 ?
    C9 H9A . 0.98 ?
    C9 H9B . 0.98 ?
    C9 H9C . 0.98 ?
    C10 C11 . 1.528(4) ?
    C10 C12 . 1.539(4) ?
    C10 H10A . 1 ?
    C11 H11A . 0.98 ?
    C11 H11B . 0.98 ?
    C11 H11C . 0.98 ?
    C12 H12A . 0.98 ?
    C12 H12B . 0.98 ?
    C12 H12C . 0.98 ?
    C13 C18 . 1.407(4) ?
    C13 C14 . 1.410(4) ?
    C14 C15 . 1.395(4) ?
    C14 C19 . 1.524(4) ?
    C15 C16 . 1.377(4) ?
    C15 H15A . 0.95 ?
    C16 C17 . 1.373(4) ?
    C16 H16A . 0.95 ?
    C17 C18 . 1.396(4) ?
    C17 H17A . 0.95 ?
    C18 C22 . 1.516(4) ?
    C19 C21 . 1.533(4) ?
    C19 C20 . 1.534(4) ?
    C19 H19A . 1 ?
    C20 H20A . 0.98 ?
    C20 H20B . 0.98 ?
    C20 H20C . 0.98 ?
    C21 H21A . 0.98 ?
    C21 H21B . 0.98 ?
    C21 H21C . 0.98 ?
    C22 C24 . 1.521(4) ?
    C22 C23 . 1.543(4) ?
    C22 H22A . 1 ?
    C23 H23A . 0.98 ?
    C23 H23B . 0.98 ?
    C23 H23C . 0.98 ?
    C24 H24A . 0.98 ?
    C24 H24B . 0.98 ?
    C24 H24C . 0.98 ?
    C25 C26 . 1.510(4) ?
    C25 H25A . 0.98 ?
    C25 H25B . 0.98 ?
    C25 H25C . 0.98 ?
    C26 C27 . 1.398(4) ?
    C27 C28 . 1.404(4) ?
    C27 H27A . 0.95 ?
    C28 C29 . 1.513(4) ?
    C29 H29A . 0.98 ?
    C29 H29B . 0.98 ?
    C29 H29C . 0.98 ?
    C30 H30A . 0.98 ?
    C30 H30B . 0.98 ?
    C30 H30C . 0.98 ?
    C31 C32 . 1.488(5) ?
    C31 H31A . 0.99 ?
    C31 H31B . 0.99 ?
    C32 H32A . 0.99 ?
    C32 H32B . 0.99 ?
    C33 H33A . 0.98 ?
    C33 H33B . 0.98 ?
    C33 H33C . 0.98 ?
    C34 H34A . 0.98 ?
    C34 H34B . 0.98 ?
    C34 H34C . 0.98 ?
    C35 C36 . 1.499(4) ?
    C35 H35A . 0.99 ?
    C35 H35B . 0.99 ?
    C36 H36A . 0.99 ?
    C36 H36B . 0.99 ?
    C37 H37A . 0.98 ?
    C37 H37B . 0.98 ?
    C37 H37C . 0.98 ?
loop_
    _geom_angle_atom_site_label_1
    _geom_angle_atom_site_label_2
    _geom_angle_atom_site_label_3
    _geom_angle_site_symmetry_1
    _geom_angle_site_symmetry_3
    _geom_angle
    _geom_angle_publ_flag
    N1 Fe1 N2 . . 92.46(9) ?
    N1 Fe1 Cl1 . . 117.92(6) ?
    N2 Fe1 Cl1 . . 111.77(6) ?
    N1 Fe1 Cl2 . . 114.82(6) ?
    N2 Fe1 Cl2 . . 116.86(6) ?
    Cl1 Fe1 Cl2 . . 103.56(3) ?
    Fe1 Cl2 Li1 . . 98.54(11) ?
    C31 O1 C30 . . 113.3(2) ?
    C31 O1 Li1 . . 113.1(2) ?
    C30 O1 Li1 . . 129.1(2) ?
    C32 O2 C33 . . 112.1(3) ?
    C32 O2 Li1 . . 108.3(2) ?
    C33 O2 Li1 . . 121.0(2) ?
    C35 O3 C34 . . 111.0(2) ?
    C35 O3 Li1 . . 110.6(2) ?
    C34 O3 Li1 . . 122.5(2) ?
    C36 O4 C37 . . 111.4(2) ?
    C36 O4 Li1 . . 106.6(2) ?
    C37 O4 Li1 . . 120.6(2) ?
    C26 N1 C1 . . 118.2(2) ?
    C26 N1 Fe1 . . 122.84(18) ?
    C1 N1 Fe1 . . 118.91(15) ?
    C28 N2 C13 . . 120.6(2) ?
    C28 N2 Fe1 . . 123.12(19) ?
    C13 N2 Fe1 . . 116.26(15) ?
    C2 C1 C6 . . 121.0(2) ?
    C2 C1 N1 . . 118.4(2) ?
    C6 C1 N1 . . 120.6(2) ?
    C3 C2 C1 . . 118.1(3) ?
    C3 C2 C7 . . 119.4(3) ?
    C1 C2 C7 . . 122.4(3) ?
    C4 C3 C2 . . 121.8(3) ?
    C4 C3 H3A . . 119.1 ?
    C2 C3 H3A . . 119.1 ?
    C5 C4 C3 . . 119.5(3) ?
    C5 C4 H4A . . 120.3 ?
    C3 C4 H4A . . 120.3 ?
    C4 C5 C6 . . 121.3(3) ?
    C4 C5 H5A . . 119.4 ?
    C6 C5 H5A . . 119.4 ?
    C5 C6 C1 . . 118.3(2) ?
    C5 C6 C10 . . 118.8(3) ?
    C1 C6 C10 . . 122.9(2) ?
    C2 C7 C9 . . 112.8(2) ?
    C2 C7 C8 . . 111.7(2) ?
    C9 C7 C8 . . 110.1(2) ?
    C2 C7 H7A . . 107.3 ?
    C9 C7 H7A . . 107.3 ?
    C8 C7 H7A . . 107.3 ?
    C7 C8 H8A . . 109.5 ?
    C7 C8 H8B . . 109.5 ?
    H8A C8 H8B . . 109.5 ?
    C7 C8 H8C . . 109.5 ?
    H8A C8 H8C . . 109.5 ?
    H8B C8 H8C . . 109.5 ?
    C7 C9 H9A . . 109.5 ?
    C7 C9 H9B . . 109.5 ?
    H9A C9 H9B . . 109.5 ?
    C7 C9 H9C . . 109.5 ?
    H9A C9 H9C . . 109.5 ?
    H9B C9 H9C . . 109.5 ?
    C6 C10 C11 . . 110.4(2) ?
    C6 C10 C12 . . 112.7(2) ?
    C11 C10 C12 . . 110.2(2) ?
    C6 C10 H10A . . 107.8 ?
    C11 C10 H10A . . 107.8 ?
    C12 C10 H10A . . 107.8 ?
    C10 C11 H11A . . 109.5 ?
    C10 C11 H11B . . 109.5 ?
    H11A C11 H11B . . 109.5 ?
    C10 C11 H11C . . 109.5 ?
    H11A C11 H11C . . 109.5 ?
    H11B C11 H11C . . 109.5 ?
    C10 C12 H12A . . 109.5 ?
    C10 C12 H12B . . 109.5 ?
    H12A C12 H12B . . 109.5 ?
    C10 C12 H12C . . 109.5 ?
    H12A C12 H12C . . 109.5 ?
    H12B C12 H12C . . 109.5 ?
    C18 C13 C14 . . 121.1(3) ?
    C18 C13 N2 . . 117.4(2) ?
    C14 C13 N2 . . 121.3(2) ?
    C15 C14 C13 . . 117.9(3) ?
    C15 C14 C19 . . 118.9(3) ?
    C13 C14 C19 . . 123.2(2) ?
    C16 C15 C14 . . 121.6(3) ?
    C16 C15 H15A . . 119.2 ?
    C14 C15 H15A . . 119.2 ?
    C17 C16 C15 . . 119.8(3) ?
    C17 C16 H16A . . 120.1 ?
    C15 C16 H16A . . 120.1 ?
    C16 C17 C18 . . 121.7(3) ?
    C16 C17 H17A . . 119.2 ?
    C18 C17 H17A . . 119.2 ?
    C17 C18 C13 . . 117.9(3) ?
    C17 C18 C22 . . 120.8(3) ?
    C13 C18 C22 . . 121.3(3) ?
    C14 C19 C21 . . 112.6(2) ?
    C14 C19 C20 . . 110.8(2) ?
    C21 C19 C20 . . 109.0(2) ?
    C14 C19 H19A . . 108.1 ?
    C21 C19 H19A . . 108.1 ?
    C20 C19 H19A . . 108.1 ?
    C19 C20 H20A . . 109.5 ?
    C19 C20 H20B . . 109.5 ?
    H20A C20 H20B . . 109.5 ?
    C19 C20 H20C . . 109.5 ?
    H20A C20 H20C . . 109.5 ?
    H20B C20 H20C . . 109.5 ?
    C19 C21 H21A . . 109.5 ?
    C19 C21 H21B . . 109.5 ?
    H21A C21 H21B . . 109.5 ?
    C19 C21 H21C . . 109.5 ?
    H21A C21 H21C . . 109.5 ?
    H21B C21 H21C . . 109.5 ?
    C18 C22 C24 . . 114.3(2) ?
    C18 C22 C23 . . 111.6(2) ?
    C24 C22 C23 . . 109.3(2) ?
    C18 C22 H22A . . 107.1 ?
    C24 C22 H22A . . 107.1 ?
    C23 C22 H22A . . 107.1 ?
    C22 C23 H23A . . 109.5 ?
    C22 C23 H23B . . 109.5 ?
    H23A C23 H23B . . 109.5 ?
    C22 C23 H23C . . 109.5 ?
    H23A C23 H23C . . 109.5 ?
    H23B C23 H23C . . 109.5 ?
    C22 C24 H24A . . 109.5 ?
    C22 C24 H24B . . 109.5 ?
    H24A C24 H24B . . 109.5 ?
    C22 C24 H24C . . 109.5 ?
    H24A C24 H24C . . 109.5 ?
    H24B C24 H24C . . 109.5 ?
    C26 C25 H25A . . 109.5 ?
    C26 C25 H25B . . 109.5 ?
    H25A C25 H25B . . 109.5 ?
    C26 C25 H25C . . 109.5 ?
    H25A C25 H25C . . 109.5 ?
    H25B C25 H25C . . 109.5 ?
    N1 C26 C27 . . 123.7(2) ?
    N1 C26 C25 . . 119.9(2) ?
    C27 C26 C25 . . 116.3(2) ?
    C26 C27 C28 . . 129.0(2) ?
    C26 C27 H27A . . 115.5 ?
    C28 C27 H27A . . 115.5 ?
    N2 C28 C27 . . 123.6(2) ?
    N2 C28 C29 . . 120.4(2) ?
    C27 C28 C29 . . 116.0(2) ?
    C28 C29 H29A . . 109.5 ?
    C28 C29 H29B . . 109.5 ?
    H29A C29 H29B . . 109.5 ?
    C28 C29 H29C . . 109.5 ?
    H29A C29 H29C . . 109.5 ?
    H29B C29 H29C . . 109.5 ?
    O1 C30 H30A . . 109.5 ?
    O1 C30 H30B . . 109.5 ?
    H30A C30 H30B . . 109.5 ?
    O1 C30 H30C . . 109.5 ?
    H30A C30 H30C . . 109.5 ?
    H30B C30 H30C . . 109.5 ?
    O1 C31 C32 . . 107.5(2) ?
    O1 C31 H31A . . 110.2 ?
    C32 C31 H31A . . 110.2 ?
    O1 C31 H31B . . 110.2 ?
    C32 C31 H31B . . 110.2 ?
    H31A C31 H31B . . 108.5 ?
    O2 C32 C31 . . 108.2(3) ?
    O2 C32 H32A . . 110.1 ?
    C31 C32 H32A . . 110.1 ?
    O2 C32 H32B . . 110.1 ?
    C31 C32 H32B . . 110.1 ?
    H32A C32 H32B . . 108.4 ?
    O2 C33 H33A . . 109.5 ?
    O2 C33 H33B . . 109.5 ?
    H33A C33 H33B . . 109.5 ?
    O2 C33 H33C . . 109.5 ?
    H33A C33 H33C . . 109.5 ?
    H33B C33 H33C . . 109.5 ?
    O3 C34 H34A . . 109.5 ?
    O3 C34 H34B . . 109.5 ?
    H34A C34 H34B . . 109.5 ?
    O3 C34 H34C . . 109.5 ?
    H34A C34 H34C . . 109.5 ?
    H34B C34 H34C . . 109.5 ?
    O3 C35 C36 . . 107.4(2) ?
    O3 C35 H35A . . 110.2 ?
    C36 C35 H35A . . 110.2 ?
    O3 C35 H35B . . 110.2 ?
    C36 C35 H35B . . 110.2 ?
    H35A C35 H35B . . 108.5 ?
    O4 C36 C35 . . 107.4(2) ?
    O4 C36 H36A . . 110.2 ?
    C35 C36 H36A . . 110.2 ?
    O4 C36 H36B . . 110.2 ?
    C35 C36 H36B . . 110.2 ?
    H36A C36 H36B . . 108.5 ?
    O4 C37 H37A . . 109.5 ?
    O4 C37 H37B . . 109.5 ?
    H37A C37 H37B . . 109.5 ?
    O4 C37 H37C . . 109.5 ?
    H37A C37 H37C . . 109.5 ?
    H37B C37 H37C . . 109.5 ?
    O1 Li1 O3 . . 99.6(2) ?
    O1 Li1 O2 . . 79.33(18) ?
    O3 Li1 O2 . . 95.40(19) ?
    O1 Li1 O4 . . 173.3(3) ?
    O3 Li1 O4 . . 79.66(18) ?
    O2 Li1 O4 . . 94.1(2) ?
    O1 Li1 Cl2 . . 93.41(18) ?
    O3 Li1 Cl2 . . 104.02(19) ?
    O2 Li1 Cl2 . . 160.2(2) ?
    O4 Li1 Cl2 . . 93.21(17) ?
loop_
    _geom_torsion_atom_site_label_1
    _geom_torsion_atom_site_label_2
    _geom_torsion_atom_site_label_3
    _geom_torsion_atom_site_label_4
    _geom_torsion_site_symmetry_1
    _geom_torsion_site_symmetry_2
    _geom_torsion_site_symmetry_3
    _geom_torsion_site_symmetry_4
    _geom_torsion
    _geom_torsion_publ_flag
    N1 Fe1 Cl2 Li1 . . . . 125.89(13) ?
    N2 Fe1 Cl2 Li1 . . . . -127.41(13) ?
    Cl1 Fe1 Cl2 Li1 . . . . -4.06(12) ?
    N2 Fe1 N1 C26 . . . . 21.2(2) ?
    Cl1 Fe1 N1 C26 . . . . -95.1(2) ?
    Cl2 Fe1 N1 C26 . . . . 142.44(18) ?
    N2 Fe1 N1 C1 . . . . -159.79(19) ?
    Cl1 Fe1 N1 C1 . . . . 83.93(19) ?
    Cl2 Fe1 N1 C1 . . . . -38.6(2) ?
    N1 Fe1 N2 C28 . . . . -21.1(2) ?
    Cl1 Fe1 N2 C28 . . . . 100.3(2) ?
    Cl2 Fe1 N2 C28 . . . . -140.67(18) ?
    N1 Fe1 N2 C13 . . . . 157.42(18) ?
    Cl1 Fe1 N2 C13 . . . . -81.13(18) ?
    Cl2 Fe1 N2 C13 . . . . 37.9(2) ?
    C26 N1 C1 C2 . . . . -92.5(3) ?
    Fe1 N1 C1 C2 . . . . 88.5(2) ?
    C26 N1 C1 C6 . . . . 89.4(3) ?
    Fe1 N1 C1 C6 . . . . -89.7(2) ?
    C6 C1 C2 C3 . . . . -3.9(4) ?
    N1 C1 C2 C3 . . . . 178.0(2) ?
    C6 C1 C2 C7 . . . . 177.8(2) ?
    N1 C1 C2 C7 . . . . -0.3(4) ?
    C1 C2 C3 C4 . . . . 1.4(4) ?
    C7 C2 C3 C4 . . . . 179.8(2) ?
    C2 C3 C4 C5 . . . . 1.0(4) ?
    C3 C4 C5 C6 . . . . -1.1(4) ?
    C4 C5 C6 C1 . . . . -1.3(4) ?
    C4 C5 C6 C10 . . . . 178.6(2) ?
    C2 C1 C6 C5 . . . . 3.8(4) ?
    N1 C1 C6 C5 . . . . -178.1(2) ?
    C2 C1 C6 C10 . . . . -176.0(2) ?
    N1 C1 C6 C10 . . . . 2.0(4) ?
    C3 C2 C7 C9 . . . . 48.4(3) ?
    C1 C2 C7 C9 . . . . -133.3(3) ?
    C3 C2 C7 C8 . . . . -76.3(3) ?
    C1 C2 C7 C8 . . . . 102.0(3) ?
    C5 C6 C10 C11 . . . . -65.9(3) ?
    C1 C6 C10 C11 . . . . 114.0(3) ?
    C5 C6 C10 C12 . . . . 57.9(3) ?
    C1 C6 C10 C12 . . . . -122.3(3) ?
    C28 N2 C13 C18 . . . . 98.2(3) ?
    Fe1 N2 C13 C18 . . . . -80.4(2) ?
    C28 N2 C13 C14 . . . . -85.7(3) ?
    Fe1 N2 C13 C14 . . . . 95.7(2) ?
    C18 C13 C14 C15 . . . . 0.8(4) ?
    N2 C13 C14 C15 . . . . -175.2(2) ?
    C18 C13 C14 C19 . . . . -177.3(2) ?
    N2 C13 C14 C19 . . . . 6.8(4) ?
    C13 C14 C15 C16 . . . . -0.8(4) ?
    C19 C14 C15 C16 . . . . 177.3(2) ?
    C14 C15 C16 C17 . . . . 0.1(4) ?
    C15 C16 C17 C18 . . . . 0.8(4) ?
    C16 C17 C18 C13 . . . . -0.9(4) ?
    C16 C17 C18 C22 . . . . -179.4(2) ?
    C14 C13 C18 C17 . . . . 0.1(4) ?
    N2 C13 C18 C17 . . . . 176.1(2) ?
    C14 C13 C18 C22 . . . . 178.6(2) ?
    N2 C13 C18 C22 . . . . -5.3(3) ?
    C15 C14 C19 C21 . . . . 65.2(3) ?
    C13 C14 C19 C21 . . . . -116.8(3) ?
    C15 C14 C19 C20 . . . . -57.1(3) ?
    C13 C14 C19 C20 . . . . 120.9(3) ?
    C17 C18 C22 C24 . . . . -31.1(4) ?
    C13 C18 C22 C24 . . . . 150.4(3) ?
    C17 C18 C22 C23 . . . . 93.5(3) ?
    C13 C18 C22 C23 . . . . -85.0(3) ?
    C1 N1 C26 C27 . . . . 170.7(2) ?
    Fe1 N1 C26 C27 . . . . -10.3(4) ?
    C1 N1 C26 C25 . . . . -8.0(4) ?
    Fe1 N1 C26 C25 . . . . 171.04(19) ?
    N1 C26 C27 C28 . . . . -10.4(5) ?
    C25 C26 C27 C28 . . . . 168.3(3) ?
    C13 N2 C28 C27 . . . . -168.6(3) ?
    Fe1 N2 C28 C27 . . . . 9.9(4) ?
    C13 N2 C28 C29 . . . . 11.5(4) ?
    Fe1 N2 C28 C29 . . . . -170.0(2) ?
    C26 C27 C28 N2 . . . . 10.6(5) ?
    C26 C27 C28 C29 . . . . -169.5(3) ?
    C30 O1 C31 C32 . . . . 168.3(2) ?
    Li1 O1 C31 C32 . . . . -33.3(3) ?
    C33 O2 C32 C31 . . . . 177.4(2) ?
    Li1 O2 C32 C31 . . . . -46.5(3) ?
    O1 C31 C32 O2 . . . . 52.7(3) ?
    C34 O3 C35 C36 . . . . 178.8(2) ?
    Li1 O3 C35 C36 . . . . 39.5(3) ?
    C37 O4 C36 C35 . . . . -178.9(2) ?
    Li1 O4 C36 C35 . . . . 47.7(3) ?
    O3 C35 C36 O4 . . . . -59.3(3) ?
    C31 O1 Li1 O3 . . . . -86.8(2) ?
    C30 O1 Li1 O3 . . . . 67.4(3) ?
    C31 O1 Li1 O2 . . . . 6.9(2) ?
    C30 O1 Li1 O2 . . . . 161.2(2) ?
    C31 O1 Li1 Cl2 . . . . 168.4(2) ?
    C30 O1 Li1 Cl2 . . . . -37.4(3) ?
    C35 O3 Li1 O1 . . . . 162.1(2) ?
    C34 O3 Li1 O1 . . . . 28.3(3) ?
    C35 O3 Li1 O2 . . . . 82.1(2) ?
    C34 O3 Li1 O2 . . . . -51.8(3) ?
    C35 O3 Li1 O4 . . . . -11.1(2) ?
    C34 O3 Li1 O4 . . . . -145.0(2) ?
    C35 O3 Li1 Cl2 . . . . -101.9(2) ?
    C34 O3 Li1 Cl2 . . . . 124.3(2) ?
    C32 O2 Li1 O1 . . . . 22.2(2) ?
    C33 O2 Li1 O1 . . . . 153.6(2) ?
    C32 O2 Li1 O3 . . . . 121.0(2) ?
    C33 O2 Li1 O3 . . . . -107.5(3) ?
    C32 O2 Li1 O4 . . . . -159.0(2) ?
    C33 O2 Li1 O4 . . . . -27.6(3) ?
    C32 O2 Li1 Cl2 . . . . -47.7(8) ?
    C33 O2 Li1 Cl2 . . . . 83.8(8) ?
    C36 O4 Li1 O3 . . . . -20.9(2) ?
    C37 O4 Li1 O3 . . . . -149.1(2) ?
    C36 O4 Li1 O2 . . . . -115.6(2) ?
    C37 O4 Li1 O2 . . . . 116.2(2) ?
    C36 O4 Li1 Cl2 . . . . 82.8(2) ?
    C37 O4 Li1 Cl2 . . . . -45.4(3) ?
    Fe1 Cl2 Li1 O1 . . . . -82.12(15) ?
    Fe1 Cl2 Li1 O3 . . . . 177.06(16) ?
    Fe1 Cl2 Li1 O2 . . . . -14.6(7) ?
    Fe1 Cl2 Li1 O4 . . . . 96.92(14) ?
data_global
_journal_date_recd_electronic     2010-05-12
_journal_date_accepted     2010-05-17
_journal_name_full     'Acta Crystallographica, Section E'
_journal_year     2010
_journal_volume     66
_journal_issue      6
_journal_page_first     m707
_journal_page_last     m707
_journal_paper_category     QM
_journal_coeditor_code     KP2260
_publ_contact_author_name     '\/Lukasz Ponikiewski'
_publ_contact_author_address
;
Chemical Faculty,
Gdansk University of Technology,
Narutowicza 11/12,
Gdansk PL-80233,
Poland
;
_publ_contact_author_email     lukas_ponikiewski@vp.pl
_publ_contact_author_fax     ?
_publ_contact_author_phone     ?
_publ_section_title
;\
[<i>N</i>,<i>N</i>'-Bis(2,6-diisopropylphenyl)pentane-2,4-diamine(1-)-\
2\k^2^<i>N</i>,<i>N</i>']-\m~2~-chlorido-1:2\k^2^<i>Cl</i>:<i>Cl</i>-\
chlorido-2\k<i>Cl</i>-bis(1,2-dimethoxyethane-1\k^2^<i>O</i>,<i>O</i>')\
iron(II)lithium
;
loop_
    _publ_author_name
    _publ_author_footnote
    _publ_author_address
    'Grubba, Rafa\/l' .
;
Chemical Faculty,
Gdansk University of Technology,
Narutowicza 11/12,
Gdansk PL-80233,
Poland
;
    'Ponikiewski, \/Lukasz' .
;
Chemical Faculty,
Gdansk University of Technology,
Narutowicza 11/12,
Gdansk PL-80233,
Poland
;
    'Tomorowicz, \/Lukasz' .
;
Chemical Faculty,
Gdansk University of Technology,
Narutowicza 11/12,
Gdansk PL-80233,
Poland
;
    'Pikies, Jerzy' .
;
Chemical Faculty,
Gdansk University of Technology,
Narutowicza 11/12,
Gdansk PL-80233,
Poland
;
