# Supplementary material for: [N,N′-Bis(2,6-diisopropyl­phen­yl)pentane-2,4-diamine­(1–)-2κ2 N,N′]-μ2-chlorido-1:2κ2 Cl:Cl-chlorido-2κCl-bis­(1,2-di­methoxy­ethane-1κ2 O,O′)iron(II)lithium
Source: Acta Crystallogr Sect E Struct Rep Online. 2010 May 26;66(Pt 6):m707. doi: 10.1107/S1600536810018222 (PMC2979477; doi:10.1107/S1600536810018222)
Supplement: Supplementary file 2 [file e-66-0m707-Isup2.hkl]

# 
# h,k,l, Fc-squared, Fo-squared, sigma(Fo-squared) and status flag 
# 
data_I
_shelx_title ' gr4abs in P2(1)/n           New: P21/c' 
_shelx_refln_list_code          4 
_shelx_F_calc_maximum      360.52 
_exptl_crystal_F_000      1568.00 
_reflns_d_resolution_high  0.8409 
 
loop_ 
 _symmetry_equiv_pos_as_xyz 
 'x, y, z' 
 '-x, y+1/2, -z+1/2' 
 '-x, -y, -z' 
 'x, -y-1/2, z-1/2' 
 
_cell_length_a    10.1467 
_cell_length_b    19.8186 
_cell_length_c    20.6289 
_cell_angle_alpha  90.000 
_cell_angle_beta  104.962 
_cell_angle_gamma  90.000 
 
_shelx_F_squared_multiplier     1.000 
 
loop_ 
 _refln_index_h 
 _refln_index_k 
 _refln_index_l 
 _refln_F_squared_calc 
 _refln_F_squared_meas 
 _refln_F_squared_sigma 
 _refln_observed_status 
   2   0   0      209.69       87.33     15.82 o 
   3   0   0     5353.11     5892.91    127.80 o 
   4   0   0    12649.22    12024.02     75.69 o 
   5   0   0     3959.81     4216.01     54.47 o 
   6   0   0     1472.16     1633.34     60.07 o 
   7   0   0      326.28      338.06     56.11 o 
   8   0   0     4862.33     4811.34    215.63 o 
   9   0   0      827.54      641.76     63.89 o 
  10   0   0       19.07       61.65     97.44 o 
  11   0   0       25.91       63.05     84.76 o 
   1   1   0    59448.18    70886.31   1055.43 o 
   2   1   0      146.62      176.57     12.18 o 
   3   1   0    22455.63    25738.22    137.00 o 
   4   1   0      124.36      172.76     27.43 o 
   5   1   0     4696.06     4372.57     50.61 o 
   6   1   0      426.48      478.33     32.83 o 
   7   1   0      607.57      663.75     37.47 o 
   8   1   0       63.61       62.39     42.45 o 
   9   1   0     2620.77     2624.77     57.48 o 
  10   1   0       85.39       25.18     56.44 o 
  11   1   0       15.73        7.72     56.41 o 
   1   2   0     2588.42     2176.32     70.33 o 
   2   2   0       96.60       61.84     16.65 o 
   3   2   0     6811.20     6168.09     80.63 o 
   4   2   0    20214.15    20878.57     69.24 o 
   5   2   0     5075.31     5066.21     44.88 o 
   6   2   0      134.37       71.34     31.15 o 
   7   2   0      200.24      244.59     35.60 o 
   8   2   0       20.04       25.46     37.00 o 
   9   2   0       90.25      101.41     41.79 o 
  10   2   0      589.30      527.31     60.84 o 
  11   2   0       18.93        5.99     54.86 o 
   1   3   0     1733.67     2011.64     37.38 o 
   2   3   0    38517.58    43880.57    341.64 o 
   3   3   0     6162.36     6247.29     81.70 o 
   4   3   0     4112.76     3663.70     72.37 o 
   5   3   0      178.02      143.34     32.86 o 
   6   3   0     4008.29     4000.68     74.69 o 
   7   3   0      594.56      549.23     43.61 o 
   8   3   0     2251.26     2119.16     68.29 o 
   9   3   0      285.78      257.76     44.18 o 
  10   3   0      249.92      203.70     60.99 o 
  11   3   0      144.31      108.30     55.96 o 
   0   4   0     2764.63     3637.80     77.33 o 
   1   4   0        4.59       36.18     22.62 o 
   2   4   0        4.06       -0.54     53.58 o 
   3   4   0    13240.12    12883.34    194.87 o 
   4   4   0    10553.51    10173.31     60.79 o 
   5   4   0     7487.21     7703.58    129.06 o 
   6   4   0      431.72      549.48     39.31 o 
   7   4   0      708.91      749.26     49.24 o 
   8   4   0     3824.95     3475.91    115.22 o 
   9   4   0      292.15      280.73     43.90 o 
  10   4   0       14.49      -37.36     60.32 o 
  11   4   0      314.51      226.80     72.81 o 
   1   5   0    68554.33    76543.17    721.26 o 
   2   5   0     3218.98     3099.08     68.99 o 
   3   5   0     3171.12     3413.71     54.12 o 
   4   5   0    30052.09    32953.89    368.88 o 
   5   5   0     5990.23     6334.07     57.27 o 
   6   5   0     1052.26     1055.65     37.86 o 
   7   5   0     2142.66     2060.12     53.63 o 
   8   5   0     1038.75     1072.20     50.60 o 
   9   5   0      878.82      866.17     48.26 o 
  10   5   0       94.49       50.02     65.30 o 
  11   5   0        8.96      -43.05     70.02 o 
   0   6   0    13427.30    14356.30    138.86 o 
   1   6   0     4578.33     4294.20     46.28 o 
   2   6   0        4.31       23.68     36.89 o 
   3   6   0     2529.34     1875.26     62.41 o 
   4   6   0        5.58      108.09     42.26 o 
   5   6   0     2103.27     2105.65     43.19 o 
   6   6   0      519.10      508.36     36.45 o 
   7   6   0     4919.86     5167.78     66.64 o 
   8   6   0     4004.26     3732.30     60.69 o 
   9   6   0      217.70      187.80     44.60 o 
  10   6   0      778.82      737.31     71.53 o 
  11   6   0        6.15       27.88     78.10 o 
   1   7   0    36561.46    39220.82    185.90 o 
   2   7   0     3650.44     3510.09     98.36 o 
   3   7   0      624.18      498.58     43.32 o 
   4   7   0     2384.38     2125.45     46.48 o 
   5   7   0     2630.84     2397.94     43.83 o 
   6   7   0      194.54      200.21     38.01 o 
   7   7   0      524.66      505.93     38.08 o 
   8   7   0      862.33      826.72     48.63 o 
   9   7   0      746.35      763.20     49.38 o 
  10   7   0        2.39       -8.79     67.44 o 
  11   7   0        0.21       -4.31     66.87 o 
   0   8   0    51330.02    56448.45   1490.38 o 
   1   8   0     1099.27     1141.59     61.49 o 
   2   8   0      458.38      306.54     38.49 o 
   3   8   0     4490.33     4429.68     60.98 o 
   4   8   0     1130.69      972.93     43.91 o 
   5   8   0     4134.95     4092.93    135.12 o 
   6   8   0     1180.83     1129.31     45.06 o 
   7   8   0     1596.62     1485.36     42.51 o 
   8   8   0      101.51       92.81     43.82 o 
   9   8   0      401.58      403.74     47.05 o 
  10   8   0       59.94       60.27     67.99 o 
   1   9   0     5846.40     5247.35     83.57 o 
   2   9   0     1283.64     1594.64     45.37 o 
   3   9   0      292.89      196.58     42.75 o 
   4   9   0     4011.97     3779.38     57.56 o 
   5   9   0     8171.89     8180.12     78.12 o 
   6   9   0     1339.37     1232.00     44.67 o 
   7   9   0       26.70       35.94     39.58 o 
   8   9   0      248.58      251.46     36.98 o 
   9   9   0       37.79       11.77     48.48 o 
  10   9   0        7.48      -20.90     59.35 o 
   0  10   0    24424.62    25008.09    219.91 o 
   1  10   0     1067.02     1325.57     68.70 o 
   2  10   0     1891.41     1819.71     52.58 o 
   3  10   0    13856.22    13591.03     94.96 o 
   4  10   0     4535.33     4370.12     71.25 o 
   5  10   0     7780.38     7987.17    114.20 o 
   6  10   0      425.15      509.82     53.36 o 
   7  10   0      625.15      560.66     44.24 o 
   8  10   0      197.10      157.46     44.04 o 
   9  10   0       16.15      -20.06     53.22 o 
  10  10   0      179.32      191.17     59.34 o 
   1  11   0    10222.95    10241.72    113.39 o 
   2  11   0      544.18      509.09     67.51 o 
   3  11   0     3321.29     3120.13     61.62 o 
   4  11   0     2644.85     2363.33     65.63 o 
   5  11   0      935.38      811.60     52.98 o 
   6  11   0      958.87      874.05     56.90 o 
   7  11   0     1492.12     1214.20     50.94 o 
   8  11   0      682.33      670.65     57.02 o 
   9  11   0      236.75      284.00     59.38 o 
  10  11   0       24.32        7.91     59.56 o 
   0  12   0    30875.52    30748.76    268.41 o 
   1  12   0      209.60      216.27     64.24 o 
   2  12   0      844.90      658.02     66.99 o 
   3  12   0     7435.13     7410.40    105.00 o 
   4  12   0     4969.54     4956.60    116.50 o 
   5  12   0     2851.08     3014.30     69.12 o 
   6  12   0      238.33      235.52     52.26 o 
   7  12   0     1420.20     1445.16     50.80 o 
   8  12   0     1283.16     1226.43     60.07 o 
   9  12   0        1.06       26.23     59.46 o 
  10  12   0      158.81      155.84     93.50 o 
   1  13   0     6472.26     6202.29    112.73 o 
   2  13   0     1986.44     2003.87     85.58 o 
   3  13   0       75.72       78.36     74.91 o 
   4  13   0     1234.22     1241.10     92.36 o 
   5  13   0     1671.53     1461.35     59.77 o 
   6  13   0      862.78      867.89     54.76 o 
   7  13   0       24.64       28.35     42.35 o 
   8  13   0        0.62        9.21     54.38 o 
   9  13   0      608.81      682.75     59.57 o 
   0  14   0     8931.69     9164.40    187.31 o 
   1  14   0     2754.66     2473.28     93.15 o 
   2  14   0      252.25      187.81     73.94 o 
   3  14   0      380.55      385.69     83.53 o 
   4  14   0      489.11      473.17     56.23 o 
   5  14   0      190.03      184.22     52.92 o 
   6  14   0      773.73      734.13     54.42 o 
   7  14   0       61.39       74.29     55.91 o 
   8  14   0      341.99      327.52     54.73 o 
   9  14   0       21.34       29.75     58.43 o 
   1  15   0     5285.24     5168.58    117.02 o 
   2  15   0    13566.05    13262.83    325.68 o 
   3  15   0      359.59      384.14     82.83 o 
   4  15   0     2180.23     2282.60     96.97 o 
   5  15   0      112.93      117.59     51.82 o 
   6  15   0       92.68       99.83     53.18 o 
   7  15   0      428.49      432.71     59.54 o 
   8  15   0       94.25       71.07     55.51 o 
   0  16   0     6966.07     6668.11    183.90 o 
   1  16   0        2.25       33.30     84.56 o 
   2  16   0      392.13      441.74     85.95 o 
   3  16   0     5569.33     5868.67    124.96 o 
   4  16   0     1236.94     1209.63    105.61 o 
   5  16   0      853.31      850.73     96.71 o 
   6  16   0       91.06       54.95     51.93 o 
   7  16   0      329.56      281.19     58.88 o 
   8  16   0     1033.62     1003.11     62.70 o 
   1  17   0     3706.17     3564.48    114.44 o 
   2  17   0     1550.02     1686.37     94.79 o 
   3  17   0        2.28      -37.69     86.17 o 
   4  17   0     2722.00     3131.30    114.85 o 
   5  17   0      489.65      432.83     82.13 o 
   6  17   0        6.10       -9.08     65.07 o 
   7  17   0      848.18      872.45     82.68 o 
   8  17   0      438.31      448.00     66.76 o 
   0  18   0     3398.32     3353.84    156.88 o 
   1  18   0      254.82      284.96     76.72 o 
   2  18   0       28.66       29.93     92.02 o 
   3  18   0      685.45      761.91     87.13 o 
   4  18   0      319.97      349.12     93.28 o 
   5  18   0      686.14      679.96     96.32 o 
   6  18   0      176.00      239.53     74.40 o 
   7  18   0      377.81      363.99     76.86 o 
   1  19   0      127.27      149.41     87.89 o 
   2  19   0      582.69      678.03     82.98 o 
   3  19   0       26.83       11.46     78.99 o 
   4  19   0     1307.98     1404.91    108.86 o 
   5  19   0      305.37      309.58    103.36 o 
   6  19   0       38.58      -29.20     72.72 o 
   0  20   0     3458.68     3296.10    157.88 o 
   1  20   0      819.29      865.13    105.91 o 
   2  20   0      247.16      200.02    104.23 o 
   3  20   0     2508.81     2691.86    122.09 o 
   4  20   0      404.68      528.03    106.30 o 
   5  20   0     2355.00     2441.91    127.51 o 
   6  20   0      545.46      584.15     80.50 o 
   1  21   0     1018.64     1036.21     97.83 o 
   2  21   0      377.70      414.19     96.24 o 
   3  21   0       15.62       30.38     91.38 o 
   4  21   0     1254.13     1265.20    108.76 o 
   5  21   0      180.22      142.19    109.23 o 
   0  22   0     3868.92     4147.54    196.67 o 
   1  22   0       19.87       77.78    107.01 o 
   2  22   0      324.87      325.84    108.81 o 
   3  22   0      756.14      838.13    107.37 o 
   4  22   0      175.41      170.51     89.70 o 
   1  23   0      932.58     1068.22    121.16 o 
   2  23   0      311.20      302.07     98.42 o 
 -11   1   1       29.97       23.77     69.15 o 
 -10   1   1        5.23       15.41     71.09 o 
  -9   1   1      107.66      123.85     40.45 o 
  -8   1   1       84.88       60.32     39.37 o 
  -7   1   1      618.28      636.75     35.83 o 
  -6   1   1      824.71      864.88     32.57 o 
  -5   1   1       36.68       13.85     26.48 o 
  -4   1   1     1130.28     1082.58     24.26 o 
  -3   1   1     1365.97     1394.55     19.50 o 
  -2   1   1       32.30       28.28     11.24 o 
  -1   1   1      142.37       16.42     12.87 o 
   1   1   1       65.98       61.34     13.23 o 
   2   1   1      484.93      464.63     13.67 o 
   3   1   1     1774.92     1882.39     25.86 o 
   4   1   1      314.40      308.51     23.65 o 
   5   1   1       18.07       14.96     28.32 o 
   6   1   1       48.91       47.07     31.42 o 
   7   1   1      146.46      125.79     36.69 o 
   8   1   1       53.60       48.50     41.97 o 
   9   1   1      337.39      310.39     41.06 o 
  10   1   1       51.63       28.10     53.18 o 
  11   1   1       10.19      -19.29     68.34 o 
 -11   2   1        9.38        8.85     64.66 o 
 -10   2   1        0.38       10.59     64.76 o 
  -9   2   1      470.96      495.11     53.56 o 
  -8   2   1      535.57      548.69     38.22 o 
  -7   2   1       40.37       63.05     33.32 o 
  -6   2   1      495.27      553.82     31.09 o 
  -5   2   1      233.25      250.30     27.08 o 
  -4   2   1        4.43        6.04     23.39 o 
  -3   2   1     3104.79     3292.13     40.09 o 
  -2   2   1     3168.32     2974.74     24.82 o 
  -1   2   1     1384.20     1385.32     35.64 o 
   0   2   1       64.43       13.99     24.59 o 
   1   2   1       37.15       40.53     14.51 o 
   2   2   1      829.49      818.74     16.72 o 
   3   2   1     1030.94      992.24     32.07 o 
   4   2   1      604.82      616.56     24.90 o 
   5   2   1       34.24       22.68     28.59 o 
   6   2   1        3.16      -11.65     31.55 o 
   7   2   1      224.86      221.95     37.16 o 
   8   2   1      190.00      182.51     37.13 o 
   9   2   1        2.80       -9.79     38.15 o 
  10   2   1      302.36      268.28     44.78 o 
  11   2   1       37.57       13.77     68.43 o 
 -11   3   1       11.11      -42.94     66.29 o 
 -10   3   1        2.99       15.72     60.84 o 
  -9   3   1        0.14       -0.74     40.47 o 
  -8   3   1       83.37       73.17     42.69 o 
  -7   3   1        0.41      -10.04     39.75 o 
  -6   3   1      623.66      662.83     38.51 o 
  -5   3   1      213.38      224.39     32.38 o 
  -4   3   1        0.23       23.09     29.78 o 
  -3   3   1      157.66      148.99     25.72 o 
  -2   3   1      196.65      152.98     30.47 o 
  -1   3   1      351.76      332.74     22.37 o 
   0   3   1        2.98       22.01     20.78 o 
   1   3   1     1373.22     1453.72     20.65 o 
   2   3   1     4375.03     4324.81     30.00 o 
   3   3   1     1099.98     1063.12     31.20 o 
   4   3   1       54.10       75.36     25.57 o 
   5   3   1      948.36      881.91     33.28 o 
   6   3   1      165.75      131.28     33.42 o 
   7   3   1      159.96      160.23     36.83 o 
   8   3   1      329.45      318.28     42.76 o 
   9   3   1       14.31       10.63     41.49 o 
  10   3   1      136.76      115.89     46.39 o 
  11   3   1        7.84      -21.39     72.66 o 
 -11   4   1       23.09      -18.79     69.36 o 
 -10   4   1      195.01      164.60     75.65 o 
  -9   4   1      545.93      541.46     47.02 o 
  -8   4   1       62.49       64.74     42.21 o 
  -7   4   1        0.14        3.57     40.67 o 
  -6   4   1       19.87       14.07     36.23 o 
  -5   4   1      123.08       81.55     31.93 o 
  -4   4   1       26.61       28.00     30.40 o 
  -3   4   1      365.28      360.39     43.37 o 
  -2   4   1      113.59       84.68     53.56 o 
  -1   4   1     1494.43     1532.76     33.19 o 
   0   4   1      266.80      361.50     28.23 o 
   1   4   1     2095.34     2022.60     29.24 o 
   2   4   1      416.28      381.38     30.21 o 
   3   4   1     1064.64     1099.53     37.79 o 
   4   4   1        7.17       25.36     27.70 o 
   5   4   1      692.41      661.42     37.64 o 
   6   4   1      241.73      232.01     35.99 o 
   7   4   1       52.12       68.49     40.37 o 
   8   4   1       85.89       99.11     42.67 o 
   9   4   1      378.59      387.79     43.23 o 
  10   4   1       15.96      -15.52     48.01 o 
  11   4   1        4.46       12.40     72.61 o 
 -11   5   1        0.10       19.64     70.51 o 
 -10   5   1      187.95      194.65     72.17 o 
  -9   5   1       54.03       41.90     44.74 o 
  -8   5   1      457.46      487.25     46.61 o 
  -7   5   1        4.04       10.76     41.64 o 
  -6   5   1      658.61      618.59     36.33 o 
  -5   5   1      374.58      294.85     34.36 o 
  -4   5   1        0.08        9.54     31.49 o 
  -3   5   1     1128.18     1015.40     98.45 o 
  -2   5   1      339.74      298.20     61.33 o 
  -1   5   1       40.73       55.47     57.55 o 
   0   5   1     1131.64      986.49     52.91 o 
   1   5   1     2600.00     2734.31    118.34 o 
   2   5   1      136.33      177.72     40.82 o 
   3   5   1      476.64      522.74     35.97 o 
   4   5   1        0.57        7.27     28.05 o 
   5   5   1       71.40       85.87     27.54 o 
   6   5   1      263.75      272.60     39.79 o 
   7   5   1      849.95      811.57     46.02 o 
   8   5   1       12.53        6.74     42.43 o 
   9   5   1       15.52        5.37     41.96 o 
  10   5   1        1.04       -8.86     46.85 o 
  11   5   1        8.01      -29.06     71.14 o 
 -11   6   1       77.87       48.63     63.75 o 
 -10   6   1        0.53      -28.75     65.57 o 
  -9   6   1        0.15        3.94     45.16 o 
  -8   6   1       11.71       25.60     45.59 o 
  -7   6   1      300.57      297.38     38.38 o 
  -6   6   1        0.79       11.16     38.10 o 
  -5   6   1      667.08      687.32     38.50 o 
  -4   6   1       16.07       15.93     40.25 o 
  -3   6   1     1384.91     1450.36     62.13 o 
  -2   6   1      917.08      967.28     60.99 o 
  -1   6   1       25.13        4.50     28.92 o 
   0   6   1      929.41      995.42     61.05 o 
   1   6   1      232.84      341.26     42.16 o 
   2   6   1       19.89       49.69     38.97 o 
   3   6   1        0.24       27.66     35.63 o 
   4   6   1        2.93       -5.32     35.60 o 
   5   6   1      127.88      120.57     31.87 o 
   6   6   1      115.22       94.31     31.79 o 
   7   6   1       66.42       28.51     43.77 o 
   8   6   1       52.36       38.45     43.72 o 
   9   6   1        0.91      -14.36     40.56 o 
  10   6   1       10.74       25.04     48.80 o 
  11   6   1       13.38      -15.43     69.52 o 
 -11   7   1      136.58      167.85     75.99 o 
 -10   7   1       77.73       73.84     66.77 o 
  -9   7   1      271.10      266.36     50.48 o 
  -8   7   1      132.75      105.47     46.40 o 
  -7   7   1      491.03      541.29     39.91 o 
  -6   7   1      290.58      275.68     41.34 o 
  -5   7   1        1.03      -31.61     36.68 o 
  -4   7   1     1217.93     1446.77     59.45 o 
  -3   7   1      361.96      293.26     57.23 o 
  -2   7   1      146.79      245.81     56.44 o 
  -1   7   1     1045.90     1179.27     33.23 o 
   0   7   1       15.46       33.34     61.56 o 
   1   7   1      728.74      943.92     48.72 o 
   2   7   1        0.22       27.77     37.71 o 
   3   7   1      352.01      489.51     43.86 o 
   4   7   1      538.64      574.99     41.10 o 
   5   7   1        0.96       -3.58     31.86 o 
   6   7   1      350.28      416.53     36.42 o 
   7   7   1      637.51      593.94     45.20 o 
   8   7   1      115.96      122.49     42.57 o 
   9   7   1       64.87       49.59     41.96 o 
  10   7   1      120.04      181.43     51.19 o 
 -11   8   1        9.98      -34.65     72.88 o 
 -10   8   1       61.66       48.69     64.38 o 
  -9   8   1       10.52      -13.67     50.69 o 
  -8   8   1       90.76      106.65     36.27 o 
  -7   8   1      584.01      632.38     47.89 o 
  -6   8   1        2.85        0.53     42.61 o 
  -5   8   1      126.34       37.77     49.32 o 
  -4   8   1      452.06      326.25     58.37 o 
  -3   8   1       26.14       83.38     57.36 o 
  -2   8   1      500.58      480.79     38.31 o 
  -1   8   1     1594.52     1498.27     34.22 o 
   0   8   1     1594.29     1831.20     36.70 o 
   1   8   1        7.60       41.44     22.62 o 
   2   8   1        4.85        1.02     37.52 o 
   3   8   1     1071.53     1102.45     47.19 o 
   4   8   1      653.74      521.04     41.70 o 
   5   8   1      109.53      106.93     43.47 o 
   6   8   1        0.25       -7.79     38.12 o 
   7   8   1       63.85       48.40     34.69 o 
   8   8   1        8.70       35.23     43.20 o 
   9   8   1       29.93       17.90     41.78 o 
  10   8   1       31.57       60.70     51.29 o 
 -10   9   1      109.33      147.44     73.81 o 
  -9   9   1        1.21       29.01     54.96 o 
  -8   9   1       49.03       26.00     36.33 o 
  -7   9   1      481.96      470.11     44.03 o 
  -6   9   1      441.70      408.66     42.99 o 
  -5   9   1      152.36      218.64     46.71 o 
  -4   9   1       36.03       64.76     47.52 o 
  -3   9   1      215.84      215.99     42.20 o 
  -2   9   1       98.63       63.26     34.11 o 
  -1   9   1      587.04      514.88     56.42 o 
   0   9   1      783.60      911.20     30.70 o 
   1   9   1     2235.11     2471.90     24.06 o 
   2   9   1     1387.67     1229.09     44.64 o 
   3   9   1     1708.47     1930.01     53.53 o 
   4   9   1      792.03      860.61     45.44 o 
   5   9   1       87.29      100.99     47.57 o 
   6   9   1      114.27      162.77     39.82 o 
   7   9   1        4.33       15.39     35.25 o 
   8   9   1       86.16       78.89     43.02 o 
   9   9   1      151.90      151.05     43.86 o 
  10   9   1      206.64      213.94     61.35 o 
 -10  10   1       18.48       75.94     74.66 o 
  -9  10   1       53.20       80.65     58.10 o 
  -8  10   1        7.87       24.70     40.75 o 
  -7  10   1      724.68      806.35     45.81 o 
  -6  10   1       42.13       -4.31     51.46 o 
  -5  10   1       92.41       91.85     47.40 o 
  -4  10   1      738.60      601.40     52.12 o 
  -3  10   1      687.76      801.39     45.54 o 
  -2  10   1        1.52       18.28     35.86 o 
  -1  10   1      216.87      134.19     58.82 o 
   0  10   1     1651.96     1896.09     36.31 o 
   1  10   1       38.39       23.08     10.99 o 
   2  10   1      762.78      913.92     64.10 o 
   3  10   1     1647.13     1802.49     53.47 o 
   4  10   1      974.33      990.64     49.62 o 
   5  10   1      266.12      191.75     49.82 o 
   6  10   1      258.11      239.79     40.25 o 
   7  10   1      369.26      309.36     40.65 o 
   8  10   1       43.32       23.78     41.57 o 
   9  10   1        6.68       21.86     43.80 o 
  10  10   1        1.84       23.94     55.95 o 
 -10  11   1       62.79       77.16     75.31 o 
  -9  11   1      153.72      112.29     54.36 o 
  -8  11   1        1.47      -35.34     39.97 o 
  -7  11   1      161.46      129.41     41.77 o 
  -6  11   1      803.18      767.77     54.76 o 
  -5  11   1       29.15       79.08     49.51 o 
  -4  11   1       76.90       81.25     52.24 o 
  -3  11   1      383.83      309.64     44.62 o 
  -2  11   1      486.75      381.76     37.52 o 
  -1  11   1      173.94      146.09     60.90 o 
   0  11   1      306.99      380.56     27.77 o 
   1  11   1      393.13      471.13     62.81 o 
   2  11   1     3329.85     3039.21     68.79 o 
   3  11   1      187.74      225.56     46.42 o 
   4  11   1        2.05       -0.42     51.92 o 
   5  11   1      343.39      225.57     50.18 o 
   6  11   1       80.28       59.67     53.21 o 
   7  11   1       90.16       65.17     38.44 o 
   8  11   1      165.07      148.87     42.94 o 
   9  11   1        8.78       46.56     44.25 o 
  10  11   1        1.16        7.04     65.93 o 
 -10  12   1       15.55       17.21     72.33 o 
  -9  12   1        0.37       44.06     55.86 o 
  -8  12   1        6.87       11.30     54.58 o 
  -7  12   1      597.10      536.06     43.80 o 
  -6  12   1      621.35      535.62     53.79 o 
  -5  12   1       19.74       15.84     50.26 o 
  -4  12   1       25.73       47.15     51.16 o 
  -3  12   1        4.07       35.48     45.47 o 
  -2  12   1      537.78      687.44     73.86 o 
  -1  12   1      102.23      146.02     20.58 o 
   0  12   1       34.07       99.22     68.48 o 
   1  12   1     1191.86     1178.00     72.54 o 
   2  12   1       79.67       68.13     26.76 o 
   3  12   1      835.03      818.40     39.03 o 
   4  12   1     1150.18     1058.68     61.27 o 
   5  12   1       13.84       34.80     49.61 o 
   6  12   1      352.96      294.46     53.76 o 
   7  12   1       78.58       88.82     35.02 o 
   8  12   1      774.57      784.52     60.19 o 
   9  12   1       11.57       37.72     49.67 o 
  -9  13   1       23.48       36.42     57.80 o 
  -8  13   1      666.93      578.08     57.28 o 
  -7  13   1     1049.72      928.29     57.74 o 
  -6  13   1      296.62      314.89     52.71 o 
  -5  13   1      329.51      303.72     60.62 o 
  -4  13   1      455.01      434.02     54.49 o 
  -3  13   1       26.62       20.97     45.00 o 
  -2  13   1       46.97       82.55     79.92 o 
  -1  13   1      351.49      403.52     22.14 o 
   0  13   1      108.59      176.03     72.08 o 
   1  13   1      370.13      399.47     75.01 o 
   2  13   1       21.37       28.89     71.56 o 
   3  13   1      364.12      380.48     31.95 o 
   4  13   1        1.08       20.91     37.54 o 
   5  13   1      219.60      192.51     53.23 o 
   6  13   1        0.10       18.29     51.32 o 
   7  13   1      333.84      242.32     55.42 o 
   8  13   1       37.42        9.76     56.57 o 
   9  13   1       72.34       88.59     57.43 o 
  -9  14   1      111.60      187.59     72.48 o 
  -8  14   1      113.29       72.31     55.60 o 
  -7  14   1      493.01      598.07     58.19 o 
  -6  14   1       11.89       33.66     52.67 o 
  -5  14   1       28.20       -0.71     58.34 o 
  -4  14   1      380.14      335.46     61.49 o 
  -3  14   1       23.94      -20.06     75.20 o 
  -2  14   1      446.84      407.60     96.98 o 
  -1  14   1       46.99      105.87     79.28 o 
   0  14   1        4.12       13.08     74.99 o 
   1  14   1     1325.44     1249.60     83.67 o 
   2  14   1     1202.03     1166.06     83.25 o 
   3  14   1      668.48      644.82     88.18 o 
   4  14   1      844.73      729.79     82.57 o 
   5  14   1       45.56       56.68     47.88 o 
   6  14   1       56.68       42.28     50.98 o 
   7  14   1      170.48      148.61     52.93 o 
   8  14   1      604.62      641.74     62.12 o 
   9  14   1        0.75       37.01     58.73 o 
  -9  15   1        1.84      -21.21     65.76 o 
  -8  15   1      223.81      200.97     59.21 o 
  -7  15   1      283.91      253.84     52.68 o 
  -6  15   1      220.45      301.73     54.80 o 
  -5  15   1        0.37      -11.39     53.78 o 
  -4  15   1        1.55       13.48     47.07 o 
  -3  15   1        1.90      -22.59     87.05 o 
  -2  15   1     2658.35     2736.39    107.26 o 
  -1  15   1     2176.92     2306.46     99.21 o 
   0  15   1      941.33      974.58     88.45 o 
   1  15   1      768.53      853.46     91.32 o 
   2  15   1       15.05       31.39     77.17 o 
   3  15   1       26.06        8.69     84.88 o 
   4  15   1       50.66       76.41     74.55 o 
   5  15   1       77.17       78.70     65.70 o 
   6  15   1        3.77      -22.89     52.64 o 
   7  15   1      251.04      248.58     55.98 o 
   8  15   1      261.10      231.12     60.00 o 
  -8  16   1      733.63      724.45     72.69 o 
  -7  16   1     1732.11     1838.81     77.40 o 
  -6  16   1       84.93       86.12     51.98 o 
  -5  16   1       54.70       68.10     51.90 o 
  -4  16   1      171.75      151.73     89.14 o 
  -3  16   1      297.53      292.08     87.38 o 
  -2  16   1     3259.93     3469.16    110.97 o 
  -1  16   1      723.33      695.27     87.69 o 
   0  16   1      234.24      268.83     89.40 o 
   1  16   1     1441.88     1407.11     97.00 o 
   2  16   1       52.14       64.69     93.73 o 
   3  16   1       41.42        2.04     81.98 o 
   4  16   1      612.48      540.72     87.72 o 
   5  16   1      160.57      182.16     68.93 o 
   6  16   1      242.52      199.54     68.87 o 
   7  16   1       93.19       62.11     55.06 o 
   8  16   1        4.36        0.20     54.96 o 
  -8  17   1       94.32      111.64    100.40 o 
  -7  17   1      565.15      650.29     79.34 o 
  -6  17   1      581.58      600.52     72.54 o 
  -5  17   1        0.93      -29.63     91.06 o 
  -4  17   1      156.55      203.69     87.06 o 
  -3  17   1       69.75      127.59     87.10 o 
  -2  17   1       65.83       87.29     84.36 o 
  -1  17   1       32.35      134.00     88.83 o 
   0  17   1      575.93      580.21     91.42 o 
   1  17   1      345.81      430.90     75.00 o 
   2  17   1      702.05      647.91     86.01 o 
   3  17   1     1627.19     1815.74    100.08 o 
   4  17   1      589.17      627.07     90.30 o 
   5  17   1        4.02       66.22     71.31 o 
   6  17   1       26.47       17.90     66.16 o 
   7  17   1      649.30      650.80     79.93 o 
  -7  18   1      824.61      834.11     75.90 o 
  -6  18   1        2.11       21.84     71.04 o 
  -5  18   1       58.70       -8.18     96.42 o 
  -4  18   1      152.78      173.44     81.60 o 
  -3  18   1        0.06      -29.22     83.12 o 
  -2  18   1       22.00       13.73     80.61 o 
  -1  18   1        0.03       -6.58     91.75 o 
   0  18   1      386.50      480.64     91.84 o 
   1  18   1       18.64       12.66     80.89 o 
   2  18   1      390.99      347.38     91.38 o 
   3  18   1       11.59       33.25     82.81 o 
   4  18   1     1073.76      920.23     93.03 o 
   5  18   1       73.62       61.18     69.27 o 
   6  18   1      875.84      868.58     79.68 o 
   7  18   1       74.78       54.63     70.76 o 
  -7  19   1      154.44      155.00     76.50 o 
  -6  19   1      251.17      245.38     75.02 o 
  -5  19   1       72.14       43.79     86.28 o 
  -4  19   1        2.32       13.62     85.91 o 
  -3  19   1      413.01      399.42     92.97 o 
  -2  19   1       32.55      101.00     84.24 o 
  -1  19   1      219.60      190.27     77.12 o 
   0  19   1       92.05       81.18     86.45 o 
   1  19   1     1454.18     1503.47    103.07 o 
   2  19   1      214.88      135.48     84.43 o 
   3  19   1      997.13     1048.04    105.27 o 
   4  19   1       38.21      109.58     88.63 o 
   5  19   1      106.74      155.09     69.93 o 
   6  19   1       41.20       36.27     70.86 o 
  -6  20   1       57.18      102.08     74.54 o 
  -5  20   1      178.67      173.99     93.08 o 
  -4  20   1     1080.22     1126.13    104.06 o 
  -3  20   1       87.23       75.30    111.31 o 
  -2  20   1       16.03       17.23     98.53 o 
  -1  20   1      315.05      238.30     94.44 o 
   0  20   1       76.21      140.06     87.09 o 
   1  20   1      154.06      216.41     86.89 o 
   2  20   1       34.26       66.08     92.68 o 
   3  20   1      870.65      947.34    102.95 o 
   4  20   1       13.53      -43.55     90.07 o 
   5  20   1       28.13       41.87     67.86 o 
   6  20   1      544.70      601.25     79.40 o 
  -5  21   1       85.09      130.15     98.19 o 
  -4  21   1       26.98      -89.29     89.29 o 
  -3  21   1     1832.16     1900.10    111.88 o 
  -2  21   1       83.32       83.43     91.32 o 
  -1  21   1       76.44       89.50    112.03 o 
   0  21   1        1.70       15.65     94.36 o 
   1  21   1       59.13        5.52     99.74 o 
   2  21   1      744.08      864.08    112.46 o 
   3  21   1       93.05       29.42     89.72 o 
   4  21   1       28.71        0.50     85.14 o 
   5  21   1        1.17      -24.69     82.40 o 
  -4  22   1       34.62       89.45     91.89 o 
  -3  22   1       36.22       41.82     88.65 o 
  -2  22   1      181.23      156.33     94.20 o 
  -1  22   1        0.09      -11.96    104.61 o 
   0  22   1        6.93       92.75    117.22 o 
   1  22   1      105.33       74.73    108.59 o 
   2  22   1      135.22      256.25     87.86 o 
   3  22   1      115.78      108.20    107.80 o 
   4  22   1       76.44       93.95    109.79 o 
  -2  23   1       10.32        1.11     92.61 o 
  -1  23   1       79.52       35.33    115.90 o 
   0  23   1        3.72        8.70    111.62 o 
   1  23   1       61.38       27.08    104.67 o 
   2  23   1        7.61      -13.10     97.90 o 
 -11   0   2      173.94      141.11     95.52 o 
 -10   0   2     1610.46     1515.12    123.27 o 
  -9   0   2    11259.11    11855.93    445.20 o 
  -8   0   2       62.67       64.41     52.81 o 
  -7   0   2      226.85      192.21     51.12 o 
  -6   0   2       13.87        5.92     43.17 o 
  -5   0   2     1129.79     1259.69     45.73 o 
  -4   0   2     5276.42     5283.35     45.61 o 
  -3   0   2    95131.76   109482.09    691.30 o 
  -2   0   2     9861.05    10638.10     91.92 o 
  -1   0   2    30490.24     2436.49   1262.76 o 
   1   0   2     1780.69     1726.76     22.07 o 
   2   0   2     1351.63     1465.07     30.52 o 
   3   0   2      477.90      498.21     29.66 o 
   4   0   2    63021.16    70732.30    408.63 o 
   5   0   2     4062.04     3977.43     56.83 o 
   6   0   2        5.39       22.62     38.95 o 
   7   0   2     4180.76     3849.65     75.71 o 
   8   0   2       71.39      131.55     54.67 o 
   9   0   2     8941.97     9310.19    106.38 o 
  10   0   2      526.17      520.90     59.63 o 
  11   0   2     1489.86     1559.72    165.74 o 
 -11   1   2      221.08      128.06     70.78 o 
 -10   1   2     1354.75     1271.24     86.93 o 
  -9   1   2      301.00      374.36     41.16 o 
  -8   1   2     2022.49     2235.89     49.82 o 
  -7   1   2      474.09      486.84     37.17 o 
  -6   1   2     4177.86     4476.99     61.42 o 
  -5   1   2       23.59       86.48     24.67 o 
  -4   1   2     8005.98     9422.81     86.07 o 
  -3   1   2    51686.57    60518.43    646.45 o 
  -2   1   2     1854.42     2295.32     26.02 o 
  -1   1   2    50549.46     9044.53  12657.04 o 
   0   1   2    28919.29    25304.55    196.81 o 
   1   1   2    38188.78    41392.05    180.85 o 
   2   1   2     1338.11     1482.75     22.31 o 
   3   1   2    24502.33    27667.93    147.87 o 
   4   1   2     6756.31     6308.30     35.82 o 
   5   1   2     6886.51     6457.52     47.51 o 
   6   1   2     1256.19     1053.52     35.72 o 
   7   1   2     2847.39     2689.74     43.76 o 
   8   1   2     5283.08     5504.25     68.68 o 
   9   1   2      394.47      410.81     39.89 o 
  10   1   2       77.98       39.58     40.91 o 
  11   1   2      200.97       65.52    149.05 o 
 -11   2   2       59.46       -5.07     77.70 o 
 -10   2   2      438.16      422.13     78.99 o 
  -9   2   2     3236.44     3128.57     99.15 o 
  -8   2   2      146.68      148.57     50.13 o 
  -7   2   2     1784.01     1858.23     52.30 o 
  -6   2   2      270.53      280.44     28.83 o 
  -5   2   2      297.23      351.48     30.40 o 
  -4   2   2       19.87       46.79     16.18 o 
  -3   2   2    17272.90    18900.51    183.81 o 
  -2   2   2    12814.96    13870.03     56.70 o 
  -1   2   2     3816.81     4087.44     30.75 o 
   0   2   2     1496.61     1607.14     41.83 o 
   1   2   2     8272.64     9277.61     80.43 o 
   2   2   2     5082.18     5435.05     42.15 o 
   3   2   2     1731.31     1616.17     27.33 o 
   4   2   2    20324.46    20205.62     70.84 o 
   5   2   2     2090.62     2106.81     35.84 o 
   6   2   2      718.37      616.43     34.33 o 
   7   2   2     2611.49     2503.98     43.22 o 
   8   2   2     2126.40     2018.46     50.35 o 
   9   2   2      742.32      772.05     39.35 o 
  10   2   2      503.71      438.00     41.96 o 
  11   2   2       35.41       31.35    109.38 o 
 -11   3   2      532.18      405.26     81.33 o 
 -10   3   2     2220.22     2220.42     98.00 o 
  -9   3   2     1425.46     1517.28     60.37 o 
  -8   3   2       30.79       29.29     40.30 o 
  -7   3   2      108.23       88.06     37.03 o 
  -6   3   2       36.18       34.28     32.94 o 
  -5   3   2      582.14      473.26     29.14 o 
  -4   3   2     4396.59     4506.12     88.69 o 
  -3   3   2     3008.80     3173.62     48.63 o 
  -2   3   2     1945.68     1744.36     90.72 o 
  -1   3   2     1103.98      883.10     27.39 o 
   0   3   2     7444.82     8823.73     59.06 o 
   1   3   2     2093.35     2745.30     39.19 o 
   2   3   2    28839.35    32829.05    165.03 o 
   3   3   2    12689.64    14070.76    136.33 o 
   4   3   2     1986.77     1493.13     31.78 o 
   5   3   2     6022.96     5320.40     45.83 o 
   6   3   2     1652.35     1318.02     37.54 o 
   7   3   2      106.80       45.09     34.75 o 
   8   3   2      789.25      870.47     39.52 o 
   9   3   2      450.88      467.82     41.76 o 
  10   3   2      210.69      221.10     49.69 o 
  11   3   2       31.74       -6.11     96.85 o 
 -11   4   2        0.06       32.69     76.38 o 
 -10   4   2      159.73      127.21     74.12 o 
  -9   4   2     1068.87     1111.89     60.99 o 
  -8   4   2     3262.55     3339.23     67.13 o 
  -7   4   2        3.62        0.00     35.75 o 
  -6   4   2     4531.05     4701.48     48.38 o 
  -5   4   2     1577.25     1350.83     38.65 o 
  -4   4   2    13394.67    13636.73     71.30 o 
  -3   4   2     1705.21     1833.17     95.21 o 
  -2   4   2     2096.24     2078.30     67.54 o 
  -1   4   2    17620.52    19294.19    172.16 o 
   0   4   2     7639.55     8129.34     67.20 o 
   1   4   2   129976.43   150652.70    773.49 o 
   2   4   2     5521.14     4961.45     54.35 o 
   3   4   2     4543.52     4804.84     92.02 o 
   4   4   2    21435.81    22241.40    140.57 o 
   5   4   2      489.02      523.76     35.96 o 
   6   4   2      746.27      701.83     40.45 o 
   7   4   2     7161.91     7110.57     63.42 o 
   8   4   2     5048.34     5171.54     77.48 o 
   9   4   2      160.07      167.97     41.97 o 
  10   4   2       15.42      -21.57     46.17 o 
  11   4   2      178.72      214.01     99.34 o 
 -11   5   2      706.42      642.66     76.00 o 
 -10   5   2     1547.56     1496.70     97.62 o 
  -9   5   2     2220.39     2421.55     69.00 o 
  -8   5   2     2699.87     2691.39     57.05 o 
  -7   5   2       43.19       20.12     40.56 o 
  -6   5   2      606.54      521.98     33.73 o 
  -5   5   2     5392.80     5282.56     59.13 o 
  -4   5   2     6414.06     6646.54     70.25 o 
  -3   5   2      837.85      767.25     60.47 o 
  -2   5   2     9164.63     8653.80    194.35 o 
  -1   5   2     2303.62     2718.53    110.10 o 
   0   5   2    22099.96    23773.10    341.98 o 
   1   5   2    14437.65    16107.76    177.15 o 
   2   5   2     7599.82     8018.08     49.87 o 
   3   5   2     5448.49     5319.91     91.61 o 
   4   5   2     3322.96     3081.54     37.73 o 
   5   5   2    17473.60    17377.58    142.68 o 
   6   5   2     6564.56     6601.47     79.61 o 
   7   5   2      107.47       78.15     39.99 o 
   8   5   2     2038.00     2305.96     49.93 o 
   9   5   2      196.82      208.88     42.05 o 
  10   5   2       38.44       61.25     52.84 o 
  11   5   2      144.96       51.80    107.24 o 
 -11   6   2       22.15       25.42     65.48 o 
 -10   6   2        4.86       14.71     76.24 o 
  -9   6   2     4719.96     5158.47    135.21 o 
  -8   6   2      226.95      234.16     44.92 o 
  -7   6   2      113.31      111.79     37.00 o 
  -6   6   2      825.67      824.00     42.45 o 
  -5   6   2       16.12       -6.42     35.49 o 
  -4   6   2    19119.90    20116.88    396.87 o 
  -3   6   2     1524.09     1530.81     62.98 o 
  -2   6   2        5.44       34.93     58.77 o 
  -1   6   2    13015.27    13297.53    254.46 o 
   0   6   2    10912.21    10793.09     51.59 o 
   1   6   2    13500.25    14510.76    268.50 o 
   2   6   2      302.80      365.45     32.61 o 
   3   6   2      691.17      787.96     36.39 o 
   4   6   2    38110.98    41302.45    536.37 o 
   5   6   2     1472.43     1503.98     36.38 o 
   6   6   2       92.61       80.28     40.14 o 
   7   6   2     2770.78     2678.46     51.49 o 
   8   6   2      638.43      541.85     43.23 o 
   9   6   2      994.37     1017.24     46.54 o 
  10   6   2       32.69       13.59     54.07 o 
 -11   7   2      266.19      260.40     75.30 o 
 -10   7   2      555.52      579.04     83.56 o 
  -9   7   2     1425.89     1456.28     65.44 o 
  -8   7   2      382.65      458.70     45.63 o 
  -7   7   2       53.14       69.11     42.50 o 
  -6   7   2        3.13        6.78     40.94 o 
  -5   7   2     4044.21     3618.58    126.88 o 
  -4   7   2      177.04      159.92     58.63 o 
  -3   7   2      665.47      789.19     60.70 o 
  -2   7   2     1467.90     1387.94     66.21 o 
  -1   7   2    20498.11    20419.96    125.14 o 
   0   7   2     1824.97     1476.39     61.89 o 
   1   7   2    15929.97    18120.93    206.29 o 
   2   7   2     3336.26     3573.99    117.28 o 
   3   7   2     8538.84     8097.81     86.69 o 
   4   7   2      317.19      365.83     40.52 o 
   5   7   2     9184.53     8655.10    108.72 o 
   6   7   2      415.08      340.15     33.43 o 
   7   7   2        1.03       -6.29     40.44 o 
   8   7   2     2093.75     2180.23     51.19 o 
   9   7   2      419.22      399.39     42.25 o 
  10   7   2       59.64       91.75     52.74 o 
 -11   8   2        9.18       -7.09     70.40 o 
 -10   8   2      254.11      196.51     71.96 o 
  -9   8   2     1034.07     1192.55     65.26 o 
  -8   8   2     1325.23     1346.05     44.46 o 
  -7   8   2      541.98      497.63     45.46 o 
  -6   8   2     1296.24     1185.78     48.06 o 
  -5   8   2      116.70       97.69     46.63 o 
  -4   8   2     1217.71     1164.68     69.38 o 
  -3   8   2    10233.69    11162.36    111.73 o 
  -2   8   2     5427.91     5632.52    353.81 o 
  -1   8   2      607.21      723.17     29.08 o 
   0   8   2     9198.74     9023.91    118.70 o 
   1   8   2     1348.92     1170.67     26.09 o 
   2   8   2     3713.31     3616.92     43.69 o 
   3   8   2     1541.10     1402.57     36.02 o 
   4   8   2    24580.97    24273.85    279.17 o 
   5   8   2       65.62       43.13     45.56 o 
   6   8   2      279.02      269.95     34.98 o 
   7   8   2     1508.08     1468.72     47.39 o 
   8   8   2      264.62      240.85     41.75 o 
   9   8   2     1527.87     1587.99     51.51 o 
  10   8   2      154.70      195.77     56.64 o 
 -10   9   2      326.84      318.17     70.93 o 
  -9   9   2      603.25      730.77     57.98 o 
  -8   9   2      178.32      244.21     39.68 o 
  -7   9   2      422.26      456.30     48.17 o 
  -6   9   2      281.06      262.26     46.39 o 
  -5   9   2      971.20      952.56     57.49 o 
  -4   9   2     2154.02     2215.50     79.99 o 
  -3   9   2     1133.37     1238.28     69.67 o 
  -2   9   2     3342.38     3557.55     77.63 o 
  -1   9   2     5656.34     5453.37     57.29 o 
   0   9   2      327.67      121.92     55.91 o 
   1   9   2      115.09      145.79     18.23 o 
   2   9   2     9520.58    10429.96    271.93 o 
   3   9   2    14257.05    14502.28    143.64 o 
   4   9   2      142.48       86.41     35.62 o 
   5   9   2     7342.46     7096.01     94.41 o 
   6   9   2      919.51      838.07     38.03 o 
   7   9   2     1417.14     1333.94     38.65 o 
   8   9   2     1199.63     1246.95     49.37 o 
   9   9   2      775.87      816.99     49.04 o 
  10   9   2       21.51       42.46     54.55 o 
 -10  10   2       12.09        7.02     70.25 o 
  -9  10   2     2475.84     2476.89     72.01 o 
  -8  10   2      765.69      785.03     46.54 o 
  -7  10   2      755.62      644.50     48.74 o 
  -6  10   2       33.49       26.17     57.40 o 
  -5  10   2       47.88       91.53     55.89 o 
  -4  10   2     1322.26     1314.70     77.79 o 
  -3  10   2      643.29      534.10     44.93 o 
  -2  10   2      173.42      255.21     35.73 o 
  -1  10   2       47.46      101.02     17.96 o 
   0  10   2     5654.14     5147.11     53.28 o 
   1  10   2     1259.50     1054.37     20.85 o 
   2  10   2      178.93      135.93     23.60 o 
   3  10   2     5393.63     5393.81     76.43 o 
   4  10   2    17913.54    17667.65    148.36 o 
   5  10   2     2286.43     2180.36     51.44 o 
   6  10   2       34.08       19.37     35.12 o 
   7  10   2     2379.64     2330.72     56.10 o 
   8  10   2      738.11      721.78     46.73 o 
   9  10   2     1759.74     1790.92     54.06 o 
  10  10   2      114.15      108.73     60.38 o 
 -10  11   2      838.50      887.42     83.96 o 
  -9  11   2       35.36       59.08     57.70 o 
  -8  11   2     1229.34     1348.84     62.10 o 
  -7  11   2       26.57       35.81     41.17 o 
  -6  11   2     1219.78     1232.51     59.46 o 
  -5  11   2     1452.94     1456.28     66.13 o 
  -4  11   2      350.73      350.26     53.61 o 
  -3  11   2     1968.10     1994.36     54.68 o 
  -2  11   2     3474.83     3736.69     51.99 o 
  -1  11   2     2971.88     2741.18    215.16 o 
   0  11   2    12814.20    12374.03    175.45 o 
   1  11   2     1545.85     1404.88     57.17 o 
   2  11   2     8266.91     8836.67    109.39 o 
   3  11   2    18398.37    18925.39    375.92 o 
   4  11   2       45.47       61.13     37.00 o 
   5  11   2     2683.61     2732.60     53.11 o 
   6  11   2     1395.24     1352.92     65.49 o 
   7  11   2      906.96      845.71     62.87 o 
   8  11   2     3588.40     3805.23     61.04 o 
   9  11   2      384.39      360.41     48.45 o 
  10  11   2       64.15       69.13     68.19 o 
 -10  12   2      430.92      499.59     78.62 o 
  -9  12   2     1789.90     1972.07     76.24 o 
  -8  12   2     1300.46     1199.99     48.52 o 
  -7  12   2       12.61       -1.68     42.81 o 
  -6  12   2       53.18       60.97     49.78 o 
  -5  12   2      361.29      285.01     59.03 o 
  -4  12   2     1037.99      957.65     59.03 o 
  -3  12   2     4308.31     4151.06     79.15 o 
  -2  12   2     1072.83     1105.20     41.42 o 
  -1  12   2     6101.45     5952.16    142.19 o 
   0  12   2     4077.44     3712.45    114.60 o 
   1  12   2     8478.57     8122.96    110.65 o 
   2  12   2      642.22      557.57     52.66 o 
   3  12   2      117.37      100.34     32.12 o 
   4  12   2     7509.43     7793.75     63.56 o 
   5  12   2      499.62      441.00     43.51 o 
   6  12   2       72.83       85.18     42.51 o 
   7  12   2     3765.89     3850.70     76.50 o 
   8  12   2      947.90     1041.71     56.91 o 
   9  12   2     1360.70     1465.62     65.79 o 
  -9  13   2      165.85      147.05     68.31 o 
  -8  13   2        3.77       -9.62     44.11 o 
  -7  13   2      214.63      163.21     50.15 o 
  -6  13   2        8.85      -12.05     50.04 o 
  -5  13   2       34.47       39.57     58.51 o 
  -4  13   2     2690.45     2565.32     79.12 o 
  -3  13   2      596.83      663.44     48.07 o 
  -2  13   2      349.10      359.48     72.19 o 
  -1  13   2     2790.50     2736.80     92.31 o 
   0  13   2     5408.36     5351.00    107.15 o 
   1  13   2        3.55       -4.27     72.99 o 
   2  13   2      168.01      167.03     75.33 o 
   3  13   2      931.24      809.47     80.97 o 
   4  13   2      582.91      584.56     78.91 o 
   5  13   2     2695.32     2634.18    118.27 o 
   6  13   2     1424.20     1480.19     58.73 o 
   7  13   2        6.70       -0.68     51.60 o 
   8  13   2      400.90      431.77     50.77 o 
   9  13   2        2.48       66.63     57.89 o 
  -9  14   2     1198.34     1123.05     74.37 o 
  -8  14   2      130.77       24.10     60.26 o 
  -7  14   2     2540.13     2109.93     65.52 o 
  -6  14   2      311.37      378.74     52.94 o 
  -5  14   2      746.11      656.19     58.33 o 
  -4  14   2     1416.66     1333.84     91.12 o 
  -3  14   2     1953.96     1835.98    100.54 o 
  -2  14   2     1120.67     1077.50     84.27 o 
  -1  14   2     2320.53     2286.07     93.70 o 
   0  14   2     1778.34     1736.03     88.36 o 
   1  14   2     1733.41     1694.20     89.75 o 
   2  14   2       94.30       26.98     75.79 o 
   3  14   2      118.72       71.34     80.04 o 
   4  14   2     5487.74     5262.69    113.80 o 
   5  14   2      259.16      241.67     62.78 o 
   6  14   2      245.69      312.89     55.44 o 
   7  14   2       10.44       12.95     54.16 o 
   8  14   2       22.12        4.17     56.72 o 
   9  14   2     1289.79     1191.45     74.28 o 
  -9  15   2      511.94      429.52     70.92 o 
  -8  15   2      587.18      587.87     69.99 o 
  -7  15   2      304.83      318.32     56.15 o 
  -6  15   2       68.08       66.42     49.45 o 
  -5  15   2      134.52      115.69     51.13 o 
  -4  15   2     1348.24     1246.99     62.95 o 
  -3  15   2      618.10      550.05     82.40 o 
  -2  15   2      304.38      282.63     80.49 o 
  -1  15   2     6520.12     6342.27    121.39 o 
   0  15   2     3177.47     3366.33    121.55 o 
   1  15   2       61.73       41.75     79.73 o 
   2  15   2      425.48      389.40     79.90 o 
   3  15   2     1194.00     1154.21    146.77 o 
   4  15   2       63.27       88.92     76.27 o 
   5  15   2     2260.49     2287.57     96.58 o 
   6  15   2       38.95       30.30     65.21 o 
   7  15   2      925.40      892.53     60.76 o 
   8  15   2     2024.85     2193.86     76.03 o 
  -8  16   2      369.41      239.80     67.45 o 
  -7  16   2     1066.26     1034.31     63.87 o 
  -6  16   2      975.53      964.96     58.88 o 
  -5  16   2      377.20      345.10     54.64 o 
  -4  16   2     1080.42     1008.17     96.15 o 
  -3  16   2     2795.36     2607.29    104.27 o 
  -2  16   2     1123.24     1351.42     90.67 o 
  -1  16   2    11242.65    11032.04    155.05 o 
   0  16   2     1106.95     1093.31     90.26 o 
   1  16   2     6992.48     6741.49    231.32 o 
   2  16   2      916.47      906.87     89.87 o 
   3  16   2      171.33      153.90     83.28 o 
   4  16   2     7531.62     7266.25    131.42 o 
   5  16   2        2.50       -9.82     60.80 o 
   6  16   2     1136.08     1187.24    107.99 o 
   7  16   2     3517.90     3586.01    144.04 o 
   8  16   2     1325.64     1457.27    127.58 o 
  -8  17   2      739.46      768.06    100.77 o 
  -7  17   2      351.42      335.89     64.29 o 
  -6  17   2      476.06      397.74     70.93 o 
  -5  17   2      132.09      155.62     88.21 o 
  -4  17   2     1478.74     1440.87    104.43 o 
  -3  17   2       81.64       84.27     92.74 o 
  -2  17   2      789.83      688.93     86.19 o 
  -1  17   2       64.32       61.71     72.97 o 
   0  17   2     1043.30     1076.64     94.25 o 
   1  17   2     1594.38     1539.56    125.15 o 
   2  17   2     3851.04     3732.87    108.12 o 
   3  17   2     2415.24     2229.13    102.03 o 
   4  17   2      190.80      202.25     86.75 o 
   5  17   2     1757.25     1869.30     83.20 o 
   6  17   2      446.31      523.82     75.18 o 
   7  17   2      521.59      534.04     69.30 o 
  -7  18   2      157.50      176.24     72.55 o 
  -6  18   2        0.55       -4.52     75.67 o 
  -5  18   2      136.53      128.18    100.75 o 
  -4  18   2      143.51      114.06     91.17 o 
  -3  18   2       33.00       13.04     80.21 o 
  -2  18   2     1068.81     1223.61     96.61 o 
  -1  18   2      717.18      813.12    100.12 o 
   0  18   2     2366.23     2630.66    153.43 o 
   1  18   2     1406.08     1495.83     92.20 o 
   2  18   2      268.31      234.39     92.42 o 
   3  18   2      260.44      293.72     96.92 o 
   4  18   2     3899.64     4106.23    154.47 o 
   5  18   2       47.24       75.10     77.72 o 
   6  18   2        9.62       12.30     69.94 o 
   7  18   2      320.78      338.82     78.26 o 
  -7  19   2        1.90        5.91     68.76 o 
  -6  19   2       98.20      105.44     65.08 o 
  -5  19   2      221.40      316.52     94.64 o 
  -4  19   2       60.00      -10.60     86.81 o 
  -3  19   2       27.52       20.58     92.94 o 
  -2  19   2        9.25        8.13     96.41 o 
  -1  19   2     4095.40     4013.13    117.82 o 
   0  19   2      794.74      849.82    106.02 o 
   1  19   2       79.61       64.76     83.65 o 
   2  19   2      208.81      239.14     80.63 o 
   3  19   2     1583.10     1553.15    114.96 o 
   4  19   2       29.75       89.06     87.55 o 
   5  19   2     2128.22     2213.65     95.06 o 
   6  19   2      423.64      484.25     71.43 o 
  -6  20   2       97.69      176.23    100.77 o 
  -5  20   2      171.81      191.05     86.16 o 
  -4  20   2      372.77      382.58     94.81 o 
  -3  20   2        1.25       11.79    102.83 o 
  -2  20   2     1247.89     1207.61    103.64 o 
  -1  20   2      504.20      448.87     98.42 o 
   0  20   2     3061.11     3086.92    114.51 o 
   1  20   2      460.12      563.09    100.02 o 
   2  20   2       60.59       17.09     95.22 o 
   3  20   2      299.60      296.87     91.09 o 
   4  20   2     3867.75     4048.18    127.35 o 
   5  20   2      246.73      301.57     77.31 o 
  -5  21   2      482.09      747.39     90.57 o 
  -4  21   2      285.11      212.92    127.57 o 
  -3  21   2      816.70      656.59     97.56 o 
  -2  21   2      467.50      445.43    100.50 o 
  -1  21   2      430.88      447.21     94.42 o 
   0  21   2     1555.78     1623.91    112.99 o 
   1  21   2      184.64      109.13    102.10 o 
   2  21   2      926.21      874.05    108.34 o 
   3  21   2     2922.48     3102.58    221.54 o 
   4  21   2       26.53      -87.81     94.88 o 
  -4  22   2        2.81      -13.53    109.99 o 
  -3  22   2      826.52      796.36    104.41 o 
  -2  22   2       13.80      101.81     89.48 o 
  -1  22   2      603.94      701.52    106.65 o 
   0  22   2      236.44      202.89    105.44 o 
   1  22   2     1342.14     1429.28    165.47 o 
   2  22   2       33.74       91.20     99.55 o 
   3  22   2       92.73       61.77     81.06 o 
  -2  23   2       15.66      -12.93     93.51 o 
  -1  23   2      215.20      232.26    112.43 o 
   0  23   2     1734.29     1977.27    284.14 o 
   1  23   2       60.32       42.53     90.82 o 
   2  23   2      363.08      393.12    114.46 o 
 -11   1   3       27.79      -16.77     85.65 o 
 -10   1   3      138.93      147.66     79.41 o 
  -9   1   3        1.71       -3.12     70.75 o 
  -8   1   3        2.58       33.05     34.74 o 
  -7   1   3        0.54        1.70     31.73 o 
  -6   1   3       81.38       74.18     28.00 o 
  -5   1   3      104.38      114.78     14.00 o 
  -4   1   3      505.13      512.51     14.00 o 
  -3   1   3       46.38       25.69     12.27 o 
  -2   1   3     2792.74     2771.19     39.79 o 
  -1   1   3      888.34      901.27     18.45 o 
   0   1   3     1691.44     1830.60     15.66 o 
   1   1   3       80.87       92.92     11.82 o 
   2   1   3     3358.34     3599.78     36.19 o 
   3   1   3      139.60      121.38     16.23 o 
   4   1   3       92.53       92.55     18.98 o 
   5   1   3      797.14      792.66     28.61 o 
   6   1   3      870.69      856.94     34.09 o 
   7   1   3       18.33       43.60     33.57 o 
   8   1   3      801.86      798.53     38.45 o 
   9   1   3      132.71      103.18     38.47 o 
  10   1   3      162.15      136.25     58.47 o 
  11   1   3      115.32       80.77    103.89 o 
 -11   2   3       34.01        3.35     83.12 o 
 -10   2   3        3.37       32.12     79.91 o 
  -9   2   3        0.31      -29.78     70.43 o 
  -8   2   3      114.58      109.58     46.18 o 
  -7   2   3        0.23       23.18     35.20 o 
  -6   2   3       23.29       33.82     29.72 o 
  -5   2   3      131.08      128.07     17.71 o 
  -4   2   3        1.86        4.49     20.21 o 
  -3   2   3       25.82       33.46     19.69 o 
  -2   2   3        2.40       27.01     44.64 o 
  -1   2   3     1235.26     1170.69     27.40 o 
   0   2   3     1392.62     1544.98     14.04 o 
   1   2   3       60.56       74.92     12.12 o 
   2   2   3      521.01      491.07     19.86 o 
   3   2   3        8.25       16.08     20.30 o 
   4   2   3        0.85       27.54     24.26 o 
   5   2   3       43.97       32.00     26.35 o 
   6   2   3      141.51      155.32     31.36 o 
   7   2   3      108.69      106.63     34.78 o 
   8   2   3      358.88      348.10     37.09 o 
   9   2   3       64.46       36.12     36.23 o 
  10   2   3       53.44       74.27     45.36 o 
  11   2   3      125.63      177.64     97.91 o 
 -11   3   3       49.35       29.39     67.56 o 
 -10   3   3      343.01      373.10     73.48 o 
  -9   3   3      186.64      124.00     76.96 o 
  -8   3   3      116.04      153.42     39.14 o 
  -7   3   3        4.17       -2.74     36.06 o 
  -6   3   3      429.75      458.15     32.66 o 
  -5   3   3      590.36      638.78     28.82 o 
  -4   3   3       82.62      112.19     21.68 o 
  -3   3   3      111.76      133.78     33.16 o 
  -2   3   3     6443.70     6390.08     74.67 o 
  -1   3   3     1656.60     1648.86     29.97 o 
   0   3   3     1690.75     1696.60     21.52 o 
   1   3   3      390.75      449.67     17.71 o 
   2   3   3     1669.30     1728.97     24.59 o 
   3   3   3      102.86      103.43     21.61 o 
   4   3   3     1109.82     1070.20     28.50 o 
   5   3   3        1.88       -8.45     28.21 o 
   6   3   3      129.41      105.58     31.47 o 
   7   3   3      104.54       72.00     34.53 o 
   8   3   3      159.21      159.39     37.02 o 
   9   3   3      179.56      176.77     40.98 o 
  10   3   3       77.17      100.92     49.30 o 
  11   3   3       27.79       27.31     93.52 o 
 -11   4   3      108.01      109.07     82.64 o 
 -10   4   3        0.02      -20.62     77.88 o 
  -9   4   3       34.06       23.03     70.87 o 
  -8   4   3        8.12      -13.24     37.68 o 
  -7   4   3      239.73      283.50     37.54 o 
  -6   4   3       31.61       51.71     27.66 o 
  -5   4   3      247.48      222.52     32.40 o 
  -4   4   3       11.64       11.66     23.54 o 
  -3   4   3      772.35      847.18     60.84 o 
  -2   4   3     5634.04     5478.54     74.25 o 
  -1   4   3      301.02      354.44     37.59 o 
   0   4   3      383.96      485.17     18.81 o 
   1   4   3     1756.21     1688.95     21.74 o 
   2   4   3      203.56      178.25     24.10 o 
   3   4   3     1916.98     2045.83     34.73 o 
   4   4   3      584.05      534.92     30.06 o 
   5   4   3      127.94       96.88     31.02 o 
   6   4   3      180.37      159.46     36.75 o 
   7   4   3      867.99      833.20     42.92 o 
   8   4   3       58.62       69.74     39.20 o 
   9   4   3      213.95      211.93     42.07 o 
  10   4   3       95.89       87.49     46.11 o 
  11   4   3        7.42      -46.76     97.83 o 
 -11   5   3       43.69       60.94     74.96 o 
 -10   5   3       46.34       30.42     84.70 o 
  -9   5   3       18.23        1.23     50.73 o 
  -8   5   3      144.01      103.80     40.69 o 
  -7   5   3       86.39      121.15     35.85 o 
  -6   5   3      580.03      551.86     39.38 o 
  -5   5   3      358.22      373.65     36.69 o 
  -4   5   3     3681.90     4082.88     80.15 o 
  -3   5   3        6.91       22.50     56.16 o 
  -2   5   3        1.44        2.40     60.04 o 
  -1   5   3       23.54       19.35     54.21 o 
   0   5   3      205.70      226.76     27.50 o 
   1   5   3     1914.38     2121.22     40.62 o 
   2   5   3      490.79      487.05     30.35 o 
   3   5   3      212.81      201.04     31.06 o 
   4   5   3      108.54      143.97     21.90 o 
   5   5   3       30.98       75.07     32.25 o 
   6   5   3       13.15        8.50     37.31 o 
   7   5   3      235.20      262.07     40.04 o 
   8   5   3       57.25       44.05     39.41 o 
   9   5   3        7.93        8.80     45.85 o 
  10   5   3        9.44       -8.72     49.02 o 
 -11   6   3       36.53       10.16     84.50 o 
 -10   6   3       27.97        9.24     79.47 o 
  -9   6   3       59.59      120.88     53.88 o 
  -8   6   3      219.74      204.54     42.41 o 
  -7   6   3       51.16       84.55     36.37 o 
  -6   6   3        6.58        9.78     37.79 o 
  -5   6   3      223.29      182.71     36.53 o 
  -4   6   3      633.63      729.94     74.77 o 
  -3   6   3      127.78      191.90     56.15 o 
  -2   6   3      136.98      118.36     56.42 o 
  -1   6   3      148.60      151.59     59.85 o 
   0   6   3      208.17      269.90     26.90 o 
   1   6   3       70.20      113.14     26.43 o 
   2   6   3      365.69      473.22     33.06 o 
   3   6   3       17.39       16.21     29.53 o 
   4   6   3       10.23      -11.38     23.90 o 
   5   6   3      287.30      212.28     26.11 o 
   6   6   3       76.33      121.62     37.64 o 
   7   6   3        0.16       16.16     39.60 o 
   8   6   3       74.13       90.13     38.52 o 
   9   6   3       14.76        1.22     47.47 o 
  10   6   3      109.90      102.06     52.27 o 
 -11   7   3        9.39       73.91     89.94 o 
 -10   7   3        6.98       41.16     83.10 o 
  -9   7   3        0.01        4.90     52.78 o 
  -8   7   3       82.39       63.37     37.36 o 
  -7   7   3      226.61      221.08     43.32 o 
  -6   7   3       93.97       75.45     41.41 o 
  -5   7   3       38.78       22.95     44.84 o 
  -4   7   3       21.18        4.57     60.39 o 
  -3   7   3        8.58       17.56     57.53 o 
  -2   7   3       27.42       49.93     57.15 o 
  -1   7   3     1236.69     1098.47     57.14 o 
   0   7   3     1241.19     1306.10     33.72 o 
   1   7   3      461.62      472.28     25.23 o 
   2   7   3        9.60        5.95     33.84 o 
   3   7   3       73.35       62.55     31.57 o 
   4   7   3       72.20       44.13     34.12 o 
   5   7   3      188.00      189.05     29.46 o 
   6   7   3       62.86       63.10     30.15 o 
   7   7   3      555.79      568.23     42.65 o 
   8   7   3       28.48        6.49     39.94 o 
   9   7   3        2.65      -10.57     47.36 o 
  10   7   3       15.11        9.18     50.26 o 
 -11   8   3      105.64       96.42     69.56 o 
 -10   8   3      382.14      350.92     86.35 o 
  -9   8   3       32.05       77.33     57.36 o 
  -8   8   3       42.22       42.97     37.44 o 
  -7   8   3        5.05      -27.99     43.95 o 
  -6   8   3      164.90      188.10     43.01 o 
  -5   8   3       45.35       88.48     46.42 o 
  -4   8   3      448.12      490.57     65.81 o 
  -3   8   3        4.90        4.33     55.65 o 
  -2   8   3      504.16      626.84     59.04 o 
  -1   8   3        4.33      -17.35     57.78 o 
   0   8   3      101.83      249.07     56.46 o 
   1   8   3     1061.94     1443.72     55.95 o 
   2   8   3      548.15      661.74     34.45 o 
   3   8   3     1557.54     1968.65     77.42 o 
   4   8   3      114.07      155.28     35.72 o 
   5   8   3      349.30      294.05     31.96 o 
   6   8   3      535.51      584.53     33.55 o 
   7   8   3       22.33        8.61     40.83 o 
   8   8   3      232.32      237.22     42.77 o 
   9   8   3        6.92      -20.93     49.56 o 
  10   8   3      211.61      152.18     56.86 o 
 -11   9   3       12.21       37.18     67.80 o 
 -10   9   3        3.95      -75.74     81.56 o 
  -9   9   3      170.41      150.08     44.71 o 
  -8   9   3        2.46        3.96     42.83 o 
  -7   9   3      188.91      145.60     44.97 o 
  -6   9   3       17.34       -4.98     44.49 o 
  -5   9   3      426.88      456.78     54.05 o 
  -4   9   3      201.92      206.57     63.86 o 
  -3   9   3      294.62      163.88     62.71 o 
  -2   9   3       13.72       45.17     62.82 o 
  -1   9   3        0.39        7.22     28.07 o 
   0   9   3      261.33      321.36     56.19 o 
   1   9   3      637.41      633.46     23.54 o 
   2   9   3     1100.74     1179.57     61.60 o 
   3   9   3      240.38      215.87     34.54 o 
   4   9   3     3167.66     3138.42     59.58 o 
   5   9   3       83.77      100.45     40.57 o 
   6   9   3       27.37       25.45     33.71 o 
   7   9   3      504.66      522.17     43.22 o 
   8   9   3        0.65       -3.77     40.79 o 
   9   9   3      144.80      126.75     46.38 o 
  10   9   3        0.07       47.41     67.29 o 
 -10  10   3      364.81      327.41     77.55 o 
  -9  10   3       28.02       -7.15     46.77 o 
  -8  10   3       28.81       -5.00     43.59 o 
  -7  10   3      228.92      184.71     45.71 o 
  -6  10   3       21.02        1.68     56.09 o 
  -5  10   3       10.09       30.10     73.49 o 
  -4  10   3       23.36       15.60     69.17 o 
  -3  10   3     2546.43     2730.59     81.28 o 
  -2  10   3      513.70      822.75     99.11 o 
  -1  10   3       21.38       65.76     12.80 o 
   0  10   3      644.51      440.03     71.23 o 
   1  10   3     1201.38     1364.82     31.38 o 
   2  10   3       33.25      -31.97     55.10 o 
   3  10   3      329.87      433.42     36.59 o 
   4  10   3      278.96      335.80     37.71 o 
   5  10   3      363.98      286.75     41.89 o 
   6  10   3      460.10      478.69     35.35 o 
   7  10   3       37.40       18.57     40.52 o 
   8  10   3      489.04      460.02     45.97 o 
   9  10   3      126.84      154.14     52.06 o 
  10  10   3      117.01       95.14     56.15 o 
 -10  11   3        3.61      -16.51     70.45 o 
  -9  11   3       38.75       33.17     45.19 o 
  -8  11   3       13.71        1.77     58.82 o 
  -7  11   3        0.10        2.26     45.39 o 
  -6  11   3      182.70      205.71     63.11 o 
  -5  11   3      231.13      251.97     85.26 o 
  -4  11   3       32.89       13.05     73.30 o 
  -3  11   3       81.85       76.62     69.72 o 
  -2  11   3     2962.74     3141.89    102.76 o 
  -1  11   3       85.68       75.27     14.96 o 
   0  11   3      457.70      453.73     64.77 o 
   1  11   3        3.68       13.70     25.59 o 
   2  11   3       17.13       43.42     58.80 o 
   3  11   3      368.78      361.99     38.14 o 
   4  11   3     1447.87     1385.82     48.11 o 
   5  11   3      109.03       99.51     41.83 o 
   6  11   3      363.98      335.60     35.68 o 
   7  11   3      106.55      128.52     38.89 o 
   8  11   3      185.00      187.78     44.99 o 
   9  11   3       75.64       20.97     57.29 o 
 -10  12   3       25.56       64.69     71.42 o 
  -9  12   3      134.32      104.11     72.98 o 
  -8  12   3       66.80       57.40     51.95 o 
  -7  12   3     1306.47     1226.81     49.76 o 
  -6  12   3       33.75        3.42     49.66 o 
  -5  12   3       78.24      139.93     72.10 o 
  -4  12   3        7.32      -13.89     51.24 o 
  -3  12   3     1366.03     1520.34     55.99 o 
  -2  12   3      717.92      691.06     35.19 o 
  -1  12   3     1803.47     1500.90     62.55 o 
   0  12   3       19.74       22.31     64.13 o 
   1  12   3      158.32      160.02     67.23 o 
   2  12   3       48.70       77.24     62.96 o 
   3  12   3       10.82      -26.38     70.73 o 
   4  12   3        1.08      -24.50     40.65 o 
   5  12   3      265.82      191.80     41.89 o 
   6  12   3       90.67       72.16     42.24 o 
   7  12   3      250.70      259.29     53.48 o 
   8  12   3      737.32      734.32     54.02 o 
   9  12   3        2.62      -11.03     57.47 o 
 -10  13   3       68.98       -5.57     77.49 o 
  -9  13   3       67.30      111.11     70.01 o 
  -8  13   3      145.58      185.50     52.45 o 
  -7  13   3      921.33      895.37     58.01 o 
  -6  13   3     1389.92     1338.39     56.45 o 
  -5  13   3       58.78       59.94     56.11 o 
  -4  13   3      397.14      407.78     52.69 o 
  -3  13   3      256.89      201.05     42.24 o 
  -2  13   3     1506.59     1438.68     55.31 o 
  -1  13   3       10.17        8.54     69.36 o 
   0  13   3       22.01       82.23     73.13 o 
   1  13   3      312.05      260.39     75.54 o 
   2  13   3      322.11      416.07     95.36 o 
   3  13   3       47.60       48.00     68.70 o 
   4  13   3      412.79      382.17     64.39 o 
   5  13   3      177.61      210.48     66.42 o 
   6  13   3      105.84      111.83     51.05 o 
   7  13   3      338.36      305.52     53.39 o 
   8  13   3        0.18       34.53     50.78 o 
   9  13   3        0.11       60.38     53.53 o 
  -9  14   3       32.81       65.54     74.50 o 
  -8  14   3      546.18      498.85     56.81 o 
  -7  14   3       64.68        8.81     52.25 o 
  -6  14   3     1528.61     1578.59     66.42 o 
  -5  14   3      934.50     1004.80     59.82 o 
  -4  14   3      845.03      983.21     55.61 o 
  -3  14   3     1476.73     1547.92     51.68 o 
  -2  14   3     1271.16     1184.23     76.14 o 
  -1  14   3      105.01       69.55     76.40 o 
   0  14   3      415.58      345.56     79.18 o 
   1  14   3     1705.92     1536.37     86.86 o 
   2  14   3        8.86       -1.51     77.35 o 
   3  14   3      785.69      746.69     79.38 o 
   4  14   3       18.81       31.92     63.03 o 
   5  14   3      191.68      124.59     61.54 o 
   6  14   3      112.15      104.82     62.18 o 
   7  14   3        0.43       11.37     57.32 o 
   8  14   3      186.49      131.92     60.95 o 
  -9  15   3        3.46       -3.48     74.88 o 
  -8  15   3      146.71      115.99     52.10 o 
  -7  15   3        1.55        6.99     53.03 o 
  -6  15   3      206.27      188.65     58.62 o 
  -5  15   3      397.26      419.46     53.28 o 
  -4  15   3      384.67      319.11     50.11 o 
  -3  15   3     2543.41     2240.57     72.91 o 
  -2  15   3     2554.45     2438.45    100.75 o 
  -1  15   3      676.06      669.50     90.99 o 
   0  15   3      929.97      842.10     86.03 o 
   1  15   3     1103.90     1194.54     88.14 o 
   2  15   3      651.45      660.45     79.73 o 
   3  15   3      125.47       81.16     78.21 o 
   4  15   3       12.38       -5.04     65.04 o 
   5  15   3        3.52        7.43     58.71 o 
   6  15   3      123.10       58.30     66.55 o 
   7  15   3      476.63      523.45     77.39 o 
   8  15   3       69.85       47.39     80.58 o 
  -8  16   3      101.27      159.78     71.99 o 
  -7  16   3      210.69      199.73     55.18 o 
  -6  16   3      119.08      161.25     61.62 o 
  -5  16   3      749.87      817.02     96.14 o 
  -4  16   3      909.46     1076.41     90.02 o 
  -3  16   3     1907.15     1999.21    102.31 o 
  -2  16   3      499.20      404.88     80.55 o 
  -1  16   3      104.70       65.05     81.43 o 
   0  16   3       23.16       36.10     80.31 o 
   1  16   3       18.94       82.08     81.83 o 
   2  16   3     1092.14     1051.90     90.88 o 
   3  16   3      361.09      334.87     80.78 o 
   4  16   3       10.45       -2.19     66.47 o 
   5  16   3      632.49      540.97     68.84 o 
   6  16   3      308.80      371.96     67.73 o 
   7  16   3        0.44       40.59     67.46 o 
   8  16   3        1.43        8.10     90.18 o 
  -8  17   3        0.54        8.24     95.46 o 
  -7  17   3       59.48       38.11     68.75 o 
  -6  17   3       89.88       66.92     91.75 o 
  -5  17   3       13.65       24.05     83.84 o 
  -4  17   3        6.23      -36.74     93.68 o 
  -3  17   3     1626.25     1635.38    102.38 o 
  -2  17   3     2384.99     2276.21     96.54 o 
  -1  17   3      295.89      308.11     82.77 o 
   0  17   3      776.49      635.67     91.86 o 
   1  17   3      579.09      460.91     83.14 o 
   2  17   3      773.01      675.81     81.25 o 
   3  17   3      530.90      564.86     84.59 o 
   4  17   3      524.64      465.42     85.14 o 
   5  17   3        0.77       51.62     70.63 o 
   6  17   3      158.15      100.13     66.86 o 
   7  17   3      289.26      364.78     67.82 o 
  -7  18   3        4.72       19.87     68.78 o 
  -6  18   3        0.35       -0.97    100.76 o 
  -5  18   3       92.79       68.67     99.59 o 
  -4  18   3      150.07      206.49     96.16 o 
  -3  18   3      565.70      623.46     97.02 o 
  -2  18   3      306.27      300.35     88.48 o 
  -1  18   3      158.29      181.41     87.70 o 
   0  18   3        2.79        5.90     87.82 o 
   1  18   3      291.51      306.65     82.97 o 
   2  18   3      192.58      130.80     86.75 o 
   3  18   3      220.63      155.64     83.41 o 
   4  18   3        1.00        5.08     87.41 o 
   5  18   3      548.91      459.77     69.06 o 
   6  18   3       17.51        9.54     75.07 o 
   7  18   3        0.38       72.11     71.26 o 
  -7  19   3        4.08      -58.71     98.63 o 
  -6  19   3      114.21      129.31     82.45 o 
  -5  19   3      263.60      332.15     98.23 o 
  -4  19   3      142.44      162.34     95.52 o 
  -3  19   3      124.83       42.91     98.40 o 
  -2  19   3       56.09       38.22     98.05 o 
  -1  19   3      455.92      511.44     85.51 o 
   0  19   3      643.27      692.63     89.78 o 
   1  19   3       35.33       84.43     80.15 o 
   2  19   3      245.90      209.94     95.99 o 
   3  19   3      202.96      153.92     91.41 o 
   4  19   3      226.82      132.30     95.28 o 
   5  19   3      171.61      149.98     77.60 o 
   6  19   3      506.25      540.81     78.20 o 
  -6  20   3      326.87      312.82    109.05 o 
  -5  20   3       15.03       47.52     84.79 o 
  -4  20   3       64.21       92.31     95.14 o 
  -3  20   3      519.68      558.27    107.56 o 
  -2  20   3       55.13       68.28     84.63 o 
  -1  20   3      245.26      248.89    104.32 o 
   0  20   3      365.22      370.06     85.17 o 
   1  20   3       77.70       95.46     79.25 o 
   2  20   3        0.82       15.97     76.63 o 
   3  20   3       14.93       49.72     97.31 o 
   4  20   3       49.17      -15.19     87.47 o 
   5  20   3      641.06      684.84     84.23 o 
  -5  21   3       46.01       23.94     81.36 o 
  -4  21   3        2.68        4.87     94.46 o 
  -3  21   3      133.71       83.61     88.33 o 
  -2  21   3      111.56       47.58     97.74 o 
  -1  21   3        8.34       18.95     86.88 o 
   0  21   3        6.20       69.74     90.75 o 
   1  21   3      687.28      753.54     86.97 o 
   2  21   3      158.75      208.21     95.98 o 
   3  21   3      337.43      242.87     89.11 o 
   4  21   3      183.65      213.34     85.99 o 
  -4  22   3        1.81      -15.41    102.50 o 
  -3  22   3       47.63       85.34     92.04 o 
  -2  22   3      306.94      236.62     99.57 o 
  -1  22   3        1.74        3.00     87.46 o 
   0  22   3      218.48      253.10     90.03 o 
   1  22   3        3.90      -21.91     84.19 o 
   2  22   3      659.53      783.35    110.71 o 
   3  22   3        0.06      -72.52    105.33 o 
  -2  23   3       85.81       -3.32     97.55 o 
  -1  23   3       75.94      100.58     98.26 o 
   0  23   3       26.99       48.23     88.55 o 
   1  23   3      663.31      720.34    107.04 o 
 -12   0   4     1247.20     1242.25    138.69 o 
 -11   0   4       68.10      100.77     99.95 o 
 -10   0   4      395.24      338.93    127.38 o 
  -9   0   4     2053.14     1667.18    116.00 o 
  -8   0   4     2470.24     2382.21     63.29 o 
  -7   0   4       10.58       43.93     41.77 o 
  -6   0   4      908.63     1102.10     60.73 o 
  -5   0   4     8031.82     8265.20    246.58 o 
  -4   0   4    27390.38    30987.49    404.87 o 
  -3   0   4     6655.60     6037.36    120.24 o 
  -2   0   4    16798.70    16791.30    110.17 o 
  -1   0   4      224.35      198.83     12.71 o 
   1   0   4      890.38      609.19     47.10 o 
   2   0   4     2275.30     2836.62     62.65 o 
   3   0   4    10972.17    10424.51    105.15 o 
   4   0   4     6006.41     6143.76     54.44 o 
   5   0   4     1255.49     1158.42     40.61 o 
   6   0   4      834.79      885.75     46.85 o 
   7   0   4      974.26      946.95     50.41 o 
   8   0   4    10607.64    10510.39    184.73 o 
   9   0   4       62.36       47.93     55.00 o 
  10   0   4        3.07        7.59     79.26 o 
 -11   1   4        2.12      -30.34     72.17 o 
 -10   1   4     4675.31     4509.04    116.65 o 
  -9   1   4     6423.29     6349.98    204.37 o 
  -8   1   4      372.86      376.17     46.41 o 
  -7   1   4        6.02       10.96     28.71 o 
  -6   1   4       70.65      109.19     20.45 o 
  -5   1   4    17554.01    18815.04    109.47 o 
  -4   1   4     8835.65     9462.54     80.22 o 
  -3   1   4     1279.87     1273.01     52.23 o 
  -2   1   4      624.09      806.32     41.40 o 
  -1   1   4       36.47       30.77     11.88 o 
   0   1   4      513.04      582.00      9.69 o 
   1   1   4     1128.87     1404.67     31.39 o 
   2   1   4      121.03      201.55     17.86 o 
   3   1   4    21855.02    22903.91    145.03 o 
   4   1   4     2784.92     2421.27     25.08 o 
   5   1   4     3430.40     3359.96     48.95 o 
   6   1   4     4925.50     4972.00     65.91 o 
   7   1   4     3288.18     3223.55     46.68 o 
   8   1   4     4396.58     4156.88     51.45 o 
   9   1   4     4260.40     4303.51     58.63 o 
  10   1   4     1103.23     1134.16     64.91 o 
 -11   2   4      814.51      680.24     84.26 o 
 -10   2   4     2267.12     2178.73     95.04 o 
  -9   2   4      714.13      569.30     75.36 o 
  -8   2   4        5.97      -39.38     41.24 o 
  -7   2   4      497.53      594.53     44.55 o 
  -6   2   4      597.37      553.95     22.99 o 
  -5   2   4      200.57      164.01     17.63 o 
  -4   2   4     1368.32     1217.26     20.60 o 
  -3   2   4       26.04      -14.17     48.64 o 
  -2   2   4    53737.04    58328.80    225.82 o 
  -1   2   4        8.96       27.04     22.54 o 
   0   2   4     3136.44     2838.61     17.10 o 
   1   2   4    59783.33    66860.09    389.36 o 
   2   2   4      560.91      831.87     19.45 o 
   3   2   4      850.63      574.49     19.54 o 
   4   2   4     1424.49     1285.37     28.44 o 
   5   2   4     3581.64     3685.93     39.20 o 
   6   2   4        1.00       -2.03     31.89 o 
   7   2   4      846.00      701.20     37.43 o 
   8   2   4     4016.76     3927.10     50.87 o 
   9   2   4      514.47      518.46     43.32 o 
  10   2   4      197.52      239.44     61.17 o 
 -11   3   4       16.32       16.47     87.32 o 
 -10   3   4     2087.22     1984.34    132.03 o 
  -9   3   4      208.40       55.03     68.75 o 
  -8   3   4     3082.46     3289.96     70.92 o 
  -7   3   4     1960.20     2001.32     42.46 o 
  -6   3   4     2473.53     2466.53     56.25 o 
  -5   3   4      141.26       71.26     20.69 o 
  -4   3   4       28.92       10.95     18.83 o 
  -3   3   4     8525.31     8728.88    192.32 o 
  -2   3   4    15435.41    15550.29    467.05 o 
  -1   3   4     1401.76     1222.07     37.13 o 
   0   3   4    25348.44    28595.56     81.81 o 
   1   3   4     8385.30     8883.57     72.46 o 
   2   3   4     6217.07     6459.29     72.47 o 
   3   3   4     5287.73     4423.52     76.08 o 
   4   3   4     3244.94     2844.21     46.95 o 
   5   3   4      113.57      120.38     29.29 o 
   6   3   4     3520.75     3719.53     45.28 o 
   7   3   4     4110.79     4250.69     70.85 o 
   8   3   4      218.95      182.35     36.66 o 
   9   3   4     1133.85     1086.98     46.90 o 
  10   3   4        2.72       69.30     57.27 o 
 -11   4   4      615.17      686.04     89.34 o 
 -10   4   4       82.44      113.90     82.34 o 
  -9   4   4     5588.39     5588.23     96.70 o 
  -8   4   4     2657.60     2617.84     59.50 o 
  -7   4   4      169.18      198.87     34.52 o 
  -6   4   4     7004.59     7021.85     88.67 o 
  -5   4   4    11775.89    11741.15    142.55 o 
  -4   4   4      908.28      745.71     32.66 o 
  -3   4   4      801.34      883.46     61.85 o 
  -2   4   4      672.10      558.49     61.61 o 
  -1   4   4    19179.03    21108.15    519.04 o 
   0   4   4      573.57      511.06     20.56 o 
   1   4   4    21723.77    24389.80    189.58 o 
   2   4   4     2914.99     2716.89     37.64 o 
   3   4   4    10660.54    10295.87    105.33 o 
   4   4   4     8473.00     8515.85     86.64 o 
   5   4   4    15199.13    16626.74    131.90 o 
   6   4   4       18.01       24.02     33.40 o 
   7   4   4     1060.83     1002.46     42.85 o 
   8   4   4     7687.10     7530.89     89.92 o 
   9   4   4     1116.71     1137.66     52.88 o 
  10   4   4      203.94      214.07     57.66 o 
 -11   5   4      143.52      147.30     82.00 o 
 -10   5   4     1266.14     1139.61     91.04 o 
  -9   5   4      202.42      230.76     79.79 o 
  -8   5   4      347.30      341.78     40.71 o 
  -7   5   4     4861.81     4860.47     58.83 o 
  -6   5   4     5047.41     4870.97     55.85 o 
  -5   5   4     4775.13     5440.17    177.91 o 
  -4   5   4     3492.40     3694.73     74.83 o 
  -3   5   4     3343.29     3481.53     75.98 o 
  -2   5   4      243.04      361.77     61.17 o 
  -1   5   4     6537.46     6280.25     78.26 o 
   0   5   4    17057.69    18746.85    206.15 o 
   1   5   4       13.63       16.61     22.59 o 
   2   5   4      941.17      942.52     36.19 o 
   3   5   4     4750.71     4690.37     87.13 o 
   4   5   4    17029.79    17544.04     70.32 o 
   5   5   4        5.74       17.31     32.09 o 
   6   5   4       12.94       24.44     38.33 o 
   7   5   4     4291.26     4233.04     71.18 o 
   8   5   4       15.98      -30.16     38.95 o 
   9   5   4     2358.68     2238.74     60.42 o 
  10   5   4      456.94      565.87     62.77 o 
 -11   6   4      869.00      849.67    102.36 o 
 -10   6   4      595.98      578.77     96.16 o 
  -9   6   4     3113.76     2995.62    104.87 o 
  -8   6   4     6968.64     6741.55    127.77 o 
  -7   6   4      136.25       87.84     41.11 o 
  -6   6   4     1276.31     1219.61     45.07 o 
  -5   6   4     5173.17     5108.49     55.39 o 
  -4   6   4      342.51      241.15     59.17 o 
  -3   6   4     7013.59     8071.10     94.70 o 
  -2   6   4      267.69      149.42     56.65 o 
  -1   6   4       43.86       99.06     57.58 o 
   0   6   4     2535.75     2815.98     45.45 o 
   1   6   4    12549.34    12854.05    192.97 o 
   2   6   4     1109.73      936.86     41.38 o 
   3   6   4     6127.13     5783.82     81.72 o 
   4   6   4    18123.80    18913.89    142.30 o 
   5   6   4     5123.83     5369.87     51.50 o 
   6   6   4       22.49       29.52     37.16 o 
   7   6   4      232.49      168.33     39.28 o 
   8   6   4     7054.97     7036.86    115.26 o 
   9   6   4      543.36      561.93     51.03 o 
  10   6   4       81.09       80.30     62.48 o 
 -11   7   4      322.78      379.47     98.95 o 
 -10   7   4     3952.52     3980.36    130.02 o 
  -9   7   4     1171.99     1230.37     89.95 o 
  -8   7   4      605.67      640.24     48.58 o 
  -7   7   4     1758.31     1793.92     51.15 o 
  -6   7   4     3985.53     3697.51     76.80 o 
  -5   7   4     2829.68     2691.86     57.71 o 
  -4   7   4     1669.35     1966.09    103.89 o 
  -3   7   4      362.89      398.27     59.02 o 
  -2   7   4      410.07      476.38     58.85 o 
  -1   7   4     2988.13     2761.55     68.40 o 
   0   7   4    11477.19    12300.60    177.37 o 
   1   7   4     5029.46     5724.36     45.09 o 
   2   7   4      703.44      776.57     42.25 o 
   3   7   4     2614.42     2390.30     42.95 o 
   4   7   4     2259.97     2149.04     42.12 o 
   5   7   4     1940.25     1985.89     32.97 o 
   6   7   4     1032.02      998.65     42.34 o 
   7   7   4     2036.13     1981.61     48.86 o 
   8   7   4      259.53      230.89     41.54 o 
   9   7   4     2017.89     1990.48     59.19 o 
  10   7   4      577.88      548.04     63.61 o 
 -11   8   4      139.57      148.61     89.59 o 
 -10   8   4        4.58      -14.06     72.84 o 
  -9   8   4     8186.63     7812.73    199.49 o 
  -8   8   4      438.04      370.78     60.51 o 
  -7   8   4       10.28        5.17     45.33 o 
  -6   8   4       65.27      103.48     45.02 o 
  -5   8   4     6564.01     6421.12    105.20 o 
  -4   8   4      539.50      431.43     65.55 o 
  -3   8   4      113.65      100.44     57.53 o 
  -2   8   4     2101.98     2514.76     70.24 o 
  -1   8   4     3945.35     4280.53    110.59 o 
   0   8   4     2596.41     2500.55     40.56 o 
   1   8   4     3967.36     3963.87     52.83 o 
   2   8   4     4795.95     4409.74     71.66 o 
   3   8   4     3392.15     3201.59     61.79 o 
   4   8   4     2678.55     2509.55     44.71 o 
   5   8   4      233.16      238.40     29.23 o 
   6   8   4      205.29      184.95     28.30 o 
   7   8   4     1831.14     1829.87     48.10 o 
   8   8   4     7043.69     7300.37     80.24 o 
   9   8   4        3.53        0.95     48.08 o 
  10   8   4       20.98      -21.74     61.48 o 
 -11   9   4       25.19       54.60     85.86 o 
 -10   9   4     4249.80     4360.62    122.58 o 
  -9   9   4      538.82      422.37     65.19 o 
  -8   9   4     1937.67     1879.51     71.26 o 
  -7   9   4      382.03      414.07     46.91 o 
  -6   9   4     3541.37     3254.14     74.73 o 
  -5   9   4     2547.58     2502.47     86.38 o 
  -4   9   4      273.42      171.88     68.32 o 
  -3   9   4      382.54      450.07     62.79 o 
  -2   9   4        7.58       20.92     53.84 o 
  -1   9   4      878.20     1090.40     29.24 o 
   0   9   4     8559.59     9005.61     97.75 o 
   1   9   4     2083.82     2072.00     62.76 o 
   2   9   4      597.72      559.56     55.24 o 
   3   9   4     5006.02     4537.29     66.99 o 
   4   9   4     1219.89     1046.38     63.00 o 
   5   9   4      400.75      377.33     41.88 o 
   6   9   4     6321.44     6351.73     62.65 o 
   7   9   4     3273.81     3393.16     70.47 o 
   8   9   4     1087.15     1083.83     55.09 o 
   9   9   4     1098.53     1205.13     88.14 o 
  10   9   4       10.95      -13.07     58.61 o 
 -10  10   4      347.16      424.72     92.81 o 
  -9  10   4     1849.51     1936.10     78.96 o 
  -8  10   4      959.64     1000.04     68.49 o 
  -7  10   4        0.29       19.13     47.28 o 
  -6  10   4        5.66       18.79     54.54 o 
  -5  10   4     8532.65     8684.62    170.61 o 
  -4  10   4      377.77      320.15     78.17 o 
  -3  10   4     1867.90     2032.29     95.04 o 
  -2  10   4     1982.12     2250.00    139.47 o 
  -1  10   4      188.62      232.18     23.84 o 
   0  10   4     1851.70     1788.74     68.38 o 
   1  10   4     5285.29     5097.21     66.91 o 
   2  10   4     1021.20     1042.76     60.69 o 
   3  10   4     1450.34     1362.89     57.04 o 
   4  10   4     1327.04     1311.56     47.96 o 
   5  10   4     1243.82     1351.22     48.70 o 
   6  10   4     1615.01     1548.28     53.22 o 
   7  10   4      136.52      131.51     40.71 o 
   8  10   4     3488.50     3588.05     66.58 o 
   9  10   4       82.70       68.08     47.27 o 
 -10  11   4      994.26      904.17     78.92 o 
  -9  11   4      674.26      684.04     70.93 o 
  -8  11   4     2118.13     2136.65    116.29 o 
  -7  11   4     4412.89     4102.24     73.12 o 
  -6  11   4     2741.72     2601.33     75.23 o 
  -5  11   4      882.73      862.99     85.40 o 
  -4  11   4      611.58      536.56     80.36 o 
  -3  11   4        0.72       43.94     67.58 o 
  -2  11   4      110.34      146.66     68.59 o 
  -1  11   4     3362.88     3357.77     48.67 o 
   0  11   4     5297.88     4927.80     88.81 o 
   1  11   4     2462.98     2218.45    161.99 o 
   2  11   4      614.04      556.07     60.96 o 
   3  11   4     3696.51     3467.96     70.89 o 
   4  11   4     2236.83     2156.62     53.08 o 
   5  11   4     1111.16     1179.27     56.63 o 
   6  11   4     4024.00     4131.73     61.51 o 
   7  11   4     3306.62     3531.63     56.18 o 
   8  11   4      570.67      655.60     54.78 o 
   9  11   4     1158.56     1282.86     65.43 o 
 -10  12   4      192.25      220.39     77.99 o 
  -9  12   4      841.66      828.82     60.36 o 
  -8  12   4      504.35      565.17     63.18 o 
  -7  12   4      731.01      733.89     53.91 o 
  -6  12   4     1952.10     2199.67     75.97 o 
  -5  12   4     5721.78     5768.17    178.74 o 
  -4  12   4     2851.20     3074.90    120.61 o 
  -3  12   4      105.82       65.86     71.16 o 
  -2  12   4      108.38       83.64     30.49 o 
  -1  12   4      526.28      493.00     28.12 o 
   0  12   4     2400.71     2339.29     83.04 o 
   1  12   4     1122.95     1278.78     75.44 o 
   2  12   4      322.78      313.73     69.70 o 
   3  12   4     3986.68     3766.87    117.22 o 
   4  12   4     1953.41     1840.82     50.13 o 
   5  12   4     2835.63     2957.52     61.14 o 
   6  12   4        1.96       19.33     59.38 o 
   7  12   4       78.12      155.32     48.47 o 
   8  12   4     3622.48     3572.23    129.25 o 
   9  12   4        0.80       12.15     55.12 o 
 -10  13   4     1454.90     1534.06    110.09 o 
  -9  13   4      332.17      330.35     56.97 o 
  -8  13   4        2.97        1.62     50.94 o 
  -7  13   4       13.87       33.58     61.80 o 
  -6  13   4        6.02      -21.76     76.89 o 
  -5  13   4     3224.60     3008.89    101.43 o 
  -4  13   4     1500.48     1574.99     92.16 o 
  -3  13   4       31.02       13.97     41.88 o 
  -2  13   4     1106.38     1080.73     55.90 o 
  -1  13   4      301.56      299.43     73.52 o 
   0  13   4      513.13      565.09     71.75 o 
   1  13   4      455.25      425.47     78.21 o 
   2  13   4       13.95      -28.24     70.87 o 
   3  13   4     2182.94     2014.98     86.86 o 
   4  13   4     1696.50     1791.18     73.50 o 
   5  13   4      778.48      704.18     61.93 o 
   6  13   4      916.57      927.57     94.90 o 
   7  13   4      293.90      257.28     60.01 o 
   8  13   4      630.54      691.28     60.97 o 
   9  13   4     1256.41     1184.71     67.96 o 
  -9  14   4     1691.87     1833.61     84.53 o 
  -8  14   4      261.18      207.71     53.78 o 
  -7  14   4      306.12      231.79     54.17 o 
  -6  14   4       12.45       -8.83     55.05 o 
  -5  14   4      103.98      113.86     52.54 o 
  -4  14   4     2130.74     2226.83     63.70 o 
  -3  14   4      123.58       92.49     40.72 o 
  -2  14   4      565.91      525.40     21.63 o 
  -1  14   4     1859.40     1727.61    113.11 o 
   0  14   4      111.52      133.02     79.77 o 
   1  14   4      534.90      463.22     80.78 o 
   2  14   4      673.81      742.61     84.21 o 
   3  14   4        7.56      -13.82     71.70 o 
   4  14   4     5506.85     5487.43    114.99 o 
   5  14   4     3481.37     3521.23    105.92 o 
   6  14   4      766.40      763.56     67.42 o 
   7  14   4      793.97      831.68     70.87 o 
   8  14   4     2185.61     2221.54     86.82 o 
  -9  15   4      186.88      186.42     71.99 o 
  -8  15   4      546.70      629.11     95.23 o 
  -7  15   4      383.72      409.31     55.57 o 
  -6  15   4      235.02      312.94     58.06 o 
  -5  15   4      819.49      805.28     55.93 o 
  -4  15   4      245.54      237.30     47.82 o 
  -3  15   4      244.41      199.58     73.60 o 
  -2  15   4     1838.40     1819.22     94.67 o 
  -1  15   4     3032.13     3220.60    107.39 o 
   0  15   4      712.12      625.65     82.69 o 
   1  15   4      692.78      693.93     88.86 o 
   2  15   4      243.74      292.47     76.18 o 
   3  15   4      790.95      818.66     75.98 o 
   4  15   4      682.10      718.63     67.48 o 
   5  15   4      302.78      250.65     65.03 o 
   6  15   4      702.79      658.76     65.70 o 
   7  15   4     1354.17     1296.00     97.37 o 
   8  15   4      272.39      296.86     71.74 o 
  -8  16   4      535.85      519.97     57.51 o 
  -7  16   4      119.53       55.15     53.04 o 
  -6  16   4     1405.81     1252.54     80.59 o 
  -5  16   4     1949.35     1809.66    107.74 o 
  -4  16   4     1734.08     1736.20     92.30 o 
  -3  16   4      285.12      279.17     88.60 o 
  -2  16   4     1463.04     1547.70     90.43 o 
  -1  16   4      140.22      100.64     80.89 o 
   0  16   4     3570.83     3403.46    108.21 o 
   1  16   4     4373.33     4115.40    112.47 o 
   2  16   4     1673.71     1747.10     94.30 o 
   3  16   4     1529.47     1509.97     88.01 o 
   4  16   4     1968.87     1872.01     78.43 o 
   5  16   4      949.00      967.16     72.43 o 
   6  16   4       21.31       49.15     67.46 o 
   7  16   4      696.09      679.32     95.49 o 
  -8  17   4      593.33      624.07     98.02 o 
  -7  17   4      276.22      218.08     98.73 o 
  -6  17   4     1840.08     1869.68    112.20 o 
  -5  17   4      781.71      875.26     92.34 o 
  -4  17   4     1045.07      950.38     98.56 o 
  -3  17   4      374.63      397.63     99.24 o 
  -2  17   4       25.37      -22.23     79.15 o 
  -1  17   4      778.75      756.76     86.23 o 
   0  17   4      105.11       50.89     85.07 o 
   1  17   4      421.33      299.32     85.22 o 
   2  17   4       20.52       26.99     81.62 o 
   3  17   4     2540.76     2452.97    107.20 o 
   4  17   4      694.52      801.78     72.89 o 
   5  17   4      141.69      140.46     72.00 o 
   6  17   4      258.81      235.46     68.19 o 
   7  17   4     3548.96     3398.40    119.25 o 
  -7  18   4       65.30       78.96     94.03 o 
  -6  18   4      127.72      154.80     98.77 o 
  -5  18   4     2671.47     2614.99    125.13 o 
  -4  18   4      703.07      751.23    104.85 o 
  -3  18   4       20.65       19.66     94.56 o 
  -2  18   4      160.12      116.03     86.93 o 
  -1  18   4      207.95      152.30     90.39 o 
   0  18   4       58.83      132.11     80.25 o 
   1  18   4     1235.04     1325.63     99.15 o 
   2  18   4      205.51      216.90     73.97 o 
   3  18   4      350.40      367.61    126.28 o 
   4  18   4     1960.88     1935.89     86.50 o 
   5  18   4      842.53      817.67     77.73 o 
   6  18   4      159.29      128.00     73.62 o 
  -7  19   4       49.22       19.71     98.00 o 
  -6  19   4      983.63      943.28    100.12 o 
  -5  19   4      493.79      574.87    100.80 o 
  -4  19   4      973.03      969.95    102.95 o 
  -3  19   4        1.14        3.22    101.63 o 
  -2  19   4        3.03      -14.08     84.93 o 
  -1  19   4     1568.89     1429.57    102.95 o 
   0  19   4     2086.51     2148.93    100.88 o 
   1  19   4      664.43      623.04     96.96 o 
   2  19   4       13.04       53.62     93.49 o 
   3  19   4     1919.75     2041.04    248.71 o 
   4  19   4      615.53      695.30     77.24 o 
   5  19   4      249.33      150.92     77.90 o 
   6  19   4      563.82      540.43     73.91 o 
  -6  20   4      252.75      368.23    110.97 o 
  -5  20   4     1157.82     1159.72     96.95 o 
  -4  20   4      269.85      241.87     93.71 o 
  -3  20   4      183.85      183.27     97.54 o 
  -2  20   4        0.19      -26.61    101.14 o 
  -1  20   4      879.45      809.74     95.76 o 
   0  20   4      790.30      767.51    102.63 o 
   1  20   4       33.24       94.71     96.01 o 
   2  20   4      558.07      623.69    106.78 o 
   3  20   4      916.93     1029.09     99.76 o 
   4  20   4      195.55      151.05     67.95 o 
   5  20   4     1316.35     1360.84     89.91 o 
  -5  21   4      296.77      190.59     89.17 o 
  -4  21   4      549.81      459.08     91.45 o 
  -3  21   4      171.84      182.09    113.43 o 
  -2  21   4      347.48      370.55     92.56 o 
  -1  21   4      446.00      525.00    105.38 o 
   0  21   4      179.00      226.24    106.57 o 
   1  21   4      277.99      215.14    103.69 o 
   2  21   4        3.48       -2.34     82.70 o 
   3  21   4     1439.79     1580.34    111.62 o 
   4  21   4      820.64      859.24     84.69 o 
  -4  22   4      200.15      304.97     98.80 o 
  -3  22   4        6.91       45.32     99.83 o 
  -2  22   4       73.40       44.20    102.31 o 
  -1  22   4        4.19        0.10    103.81 o 
   0  22   4      489.81      516.04     99.74 o 
   1  22   4      184.69      174.31    100.41 o 
   2  22   4      330.73      415.33     95.48 o 
   3  22   4      389.52      329.11     88.11 o 
  -2  23   4        2.81       56.89    123.52 o 
  -1  23   4      240.12      310.01     92.61 o 
   0  23   4      471.58      460.39    126.09 o 
   1  23   4      333.45      250.96     98.90 o 
 -12   1   5        7.20       -4.81     84.76 o 
 -11   1   5       33.42       75.91     81.75 o 
 -10   1   5      182.42      148.36     82.07 o 
  -9   1   5      422.86      352.78     81.76 o 
  -8   1   5      201.54      229.48     39.67 o 
  -7   1   5       10.97       16.30     36.05 o 
  -6   1   5      293.14      290.19     17.47 o 
  -5   1   5      853.90      893.62     31.35 o 
  -4   1   5       89.58       75.64     12.77 o 
  -3   1   5       44.98       40.59     48.77 o 
  -2   1   5     5140.72     5398.87    106.90 o 
  -1   1   5        3.23        7.21     13.19 o 
   0   1   5      739.14      784.06     12.19 o 
   1   1   5     8569.43     9244.81     95.54 o 
   2   1   5     5589.24     5904.54     70.52 o 
   3   1   5     4616.40     4963.79     25.01 o 
   4   1   5      291.97      296.72     15.68 o 
   5   1   5      234.73      230.98     20.63 o 
   6   1   5       16.19       15.46     30.33 o 
   7   1   5       81.14       50.89     33.80 o 
   8   1   5      115.22      113.96     33.68 o 
   9   1   5      355.55      311.06     60.37 o 
  10   1   5      175.69      194.13     57.78 o 
 -12   2   5       19.23       34.56     73.29 o 
 -11   2   5       73.58       77.84     75.03 o 
 -10   2   5       64.18       85.95     75.78 o 
  -9   2   5        6.76       29.02     71.89 o 
  -8   2   5       12.59       25.78     42.31 o 
  -7   2   5       54.38       36.98     37.95 o 
  -6   2   5        0.28       -3.80     23.35 o 
  -5   2   5       62.97       83.00     11.85 o 
  -4   2   5      484.93      510.70     46.19 o 
  -3   2   5        5.52       25.38     46.67 o 
  -2   2   5       73.51       63.90     55.23 o 
  -1   2   5     3045.75     2982.41     24.78 o 
   0   2   5     5296.51     5369.13     56.80 o 
   1   2   5       13.64       -1.40     24.41 o 
   2   2   5      158.04      164.62     14.06 o 
   3   2   5      421.74      445.56     17.14 o 
   4   2   5      554.07      576.73     21.57 o 
   5   2   5      815.69      872.72     31.04 o 
   6   2   5        0.84       14.55     36.78 o 
   7   2   5        3.59       26.85     34.46 o 
   8   2   5        0.32       38.91     39.20 o 
   9   2   5       14.16       63.47     50.11 o 
  10   2   5      139.53      143.16     63.10 o 
 -11   3   5       33.54       27.75     83.12 o 
 -10   3   5       78.93       93.01     79.42 o 
  -9   3   5       94.14       97.86     72.04 o 
  -8   3   5      150.62      177.13     43.25 o 
  -7   3   5       55.58       70.36     30.19 o 
  -6   3   5       39.49       38.00     17.72 o 
  -5   3   5        6.88       -4.74     16.89 o 
  -4   3   5      172.24      223.36     15.84 o 
  -3   3   5      118.91      159.72     48.37 o 
  -2   3   5       33.06        3.87     55.09 o 
  -1   3   5       91.04      164.55     35.59 o 
   0   3   5     2854.37     3121.89     27.27 o 
   1   3   5      937.71      874.32     19.86 o 
   2   3   5       25.77       19.58     17.03 o 
   3   3   5      487.91      456.11     19.67 o 
   4   3   5     1123.47     1144.95     28.76 o 
   5   3   5     1046.31     1065.66     31.64 o 
   6   3   5      114.89       65.48     32.00 o 
   7   3   5        5.05        8.58     34.48 o 
   8   3   5       74.22       72.39     39.96 o 
   9   3   5       70.97       50.71     48.87 o 
  10   3   5        3.91        2.52     60.26 o 
 -11   4   5       26.74        7.77     92.92 o 
 -10   4   5       46.57       48.49     85.06 o 
  -9   4   5       24.52       -0.58     62.66 o 
  -8   4   5      126.24       80.32     46.92 o 
  -7   4   5       22.01       27.48     32.68 o 
  -6   4   5        6.71        6.27     30.47 o 
  -5   4   5      211.48      275.48     21.07 o 
  -4   4   5      238.01      241.48     43.93 o 
  -3   4   5     2450.38     2599.11     70.51 o 
  -2   4   5      902.28      904.01     60.93 o 
  -1   4   5      799.41      739.11     54.23 o 
   0   4   5      404.61      460.24     24.78 o 
   1   4   5       37.74       45.45     19.07 o 
   2   4   5      265.88      285.33     20.82 o 
   3   4   5       98.26       97.44     21.93 o 
   4   4   5     2091.71     2249.09     33.24 o 
   5   4   5        4.26       19.93     29.28 o 
   6   4   5      395.75      369.13     34.48 o 
   7   4   5       55.70       20.58     34.12 o 
   8   4   5      309.16      286.42     46.79 o 
   9   4   5       40.22       -2.36     59.25 o 
  10   4   5       14.94      109.83     61.65 o 
 -11   5   5        1.30       14.77     86.07 o 
 -10   5   5       84.73      102.90     91.64 o 
  -9   5   5      184.77      184.43     76.71 o 
  -8   5   5      189.65      190.73     49.82 o 
  -7   5   5      113.52      158.32     32.32 o 
  -6   5   5        5.62       -0.93     33.32 o 
  -5   5   5       18.26        7.74     31.51 o 
  -4   5   5      762.04      703.41     61.78 o 
  -3   5   5     1004.65     1160.18     58.12 o 
  -2   5   5     3979.93     4273.35    103.61 o 
  -1   5   5     3999.38     3928.50    173.48 o 
   0   5   5     1210.14     1342.99     40.75 o 
   1   5   5      493.84      457.59     23.21 o 
   2   5   5       13.38       25.02     23.57 o 
   3   5   5      230.48      305.64     29.03 o 
   4   5   5        0.15        4.56     28.94 o 
   5   5   5     1597.56     1773.55     39.78 o 
   6   5   5        4.75       28.96     36.28 o 
   7   5   5       83.56       73.55     39.51 o 
   8   5   5      125.92      143.66     42.22 o 
   9   5   5        0.15      -15.00     57.45 o 
  10   5   5        3.13       -8.89     59.31 o 
 -11   6   5      188.73      206.24     89.95 o 
 -10   6   5        6.95       -3.41     75.31 o 
  -9   6   5        3.04      -20.49     80.87 o 
  -8   6   5        7.27       10.66     42.32 o 
  -7   6   5       44.61       39.38     40.15 o 
  -6   6   5      113.74       82.96     37.24 o 
  -5   6   5       89.18       90.69     35.11 o 
  -4   6   5      665.22      663.27     59.91 o 
  -3   6   5        4.79       13.83     56.44 o 
  -2   6   5       38.06       78.32     56.27 o 
  -1   6   5       91.60       85.58     50.89 o 
   0   6   5      124.00      115.72     30.16 o 
   1   6   5     3391.29     3454.67     53.55 o 
   2   6   5     1497.29     1505.16     43.29 o 
   3   6   5       69.11       70.33     32.40 o 
   4   6   5      593.02      608.89     29.25 o 
   5   6   5       24.37       13.50     34.06 o 
   6   6   5      208.50      216.10     37.67 o 
   7   6   5       19.97       34.50     38.68 o 
   8   6   5       67.52       63.33     44.79 o 
   9   6   5        0.15        5.86     55.64 o 
  10   6   5       77.77       60.57     59.77 o 
 -11   7   5      285.54      250.36     91.20 o 
 -10   7   5        2.18       72.47     87.67 o 
  -9   7   5        1.80       47.49     83.79 o 
  -8   7   5      316.60      275.10     44.73 o 
  -7   7   5      254.61      282.19     41.61 o 
  -6   7   5       13.48       -9.70     41.08 o 
  -5   7   5       32.62       22.50     60.09 o 
  -4   7   5      378.71      349.90     63.43 o 
  -3   7   5       94.43      180.15     63.52 o 
  -2   7   5      534.24      639.39     57.28 o 
  -1   7   5     5100.98     5713.29     53.65 o 
   0   7   5       31.77       86.14     28.69 o 
   1   7   5     2217.14     2063.05     33.57 o 
   2   7   5      534.52      408.63     40.03 o 
   3   7   5      115.90      199.98     41.07 o 
   4   7   5     1687.18     1514.40     43.32 o 
   5   7   5       34.64       41.02     21.11 o 
   6   7   5      390.51      448.74     39.95 o 
   7   7   5     1338.19     1340.15     45.77 o 
   8   7   5       11.96       26.71     46.41 o 
   9   7   5       70.74       66.82     49.17 o 
  10   7   5       35.38       49.22     59.62 o 
 -11   8   5       82.41       97.34     86.90 o 
 -10   8   5        5.74       63.01     93.19 o 
  -9   8   5      205.55      148.03     60.91 o 
  -8   8   5      115.57       89.17     60.07 o 
  -7   8   5        0.20       10.85     45.11 o 
  -6   8   5      588.32      537.08     47.09 o 
  -5   8   5       73.21       82.50     66.32 o 
  -4   8   5       40.31       10.34     64.79 o 
  -3   8   5      441.22      404.43     62.86 o 
  -2   8   5      599.99      680.26     59.12 o 
  -1   8   5     4731.46     5040.36     85.29 o 
   0   8   5     3127.95     3380.62     40.21 o 
   1   8   5     2050.48     2172.32     64.68 o 
   2   8   5      229.14      237.98     40.38 o 
   3   8   5       15.60       35.94     42.14 o 
   4   8   5       42.15       55.51     39.53 o 
   5   8   5      258.69      261.51     24.67 o 
   6   8   5      563.94      490.48     40.48 o 
   7   8   5       32.40        5.37     38.10 o 
   8   8   5      162.52      170.60     49.96 o 
   9   8   5        3.23      -10.37     47.34 o 
  10   8   5       57.75       68.06     61.88 o 
 -11   9   5       24.45      -56.97     88.39 o 
 -10   9   5       10.61       38.71     90.40 o 
  -9   9   5       79.23       65.46     58.98 o 
  -8   9   5       71.93       21.24     62.83 o 
  -7   9   5      326.16      323.79     48.11 o 
  -6   9   5      646.49      533.40     49.12 o 
  -5   9   5        0.09       42.21     79.21 o 
  -4   9   5      302.05      386.85     70.54 o 
  -3   9   5      907.76      663.74     62.51 o 
  -2   9   5      224.16      284.57     58.17 o 
  -1   9   5      959.88      894.83     31.66 o 
   0   9   5      149.69      167.90     35.50 o 
   1   9   5     1284.33     1193.94     60.70 o 
   2   9   5     3141.88     3065.43     59.84 o 
   3   9   5      312.43      398.44     49.15 o 
   4   9   5       37.95       40.89     39.79 o 
   5   9   5      573.48      478.14     30.22 o 
   6   9   5        9.45       40.50     39.65 o 
   7   9   5       74.58       98.50     39.76 o 
   8   9   5       98.35       53.35     48.70 o 
   9   9   5        7.85        2.59     50.79 o 
 -10  10   5       35.19      -18.78     95.81 o 
  -9  10   5      288.28      235.85     62.51 o 
  -8  10   5      429.92      485.17     64.77 o 
  -7  10   5      194.73      179.92     45.37 o 
  -6  10   5      215.38      211.41     57.86 o 
  -5  10   5      978.03      888.01     84.47 o 
  -4  10   5      394.89      353.13     76.43 o 
  -3  10   5     2343.96     2298.84     79.69 o 
  -2  10   5     1710.50     1654.22    108.34 o 
  -1  10   5      205.66      219.75     27.76 o 
   0  10   5     1306.31     1390.91     66.37 o 
   1  10   5     4614.28     4669.55    116.97 o 
   2  10   5       43.07       50.17     47.33 o 
   3  10   5      803.76      744.60     53.24 o 
   4  10   5        0.05       11.79     52.34 o 
   5  10   5        0.79      -24.37     43.68 o 
   6  10   5       57.28       82.64     39.45 o 
   7  10   5       97.29      119.89     47.98 o 
   8  10   5       88.69       82.83     46.03 o 
   9  10   5      107.87      121.36     53.36 o 
 -10  11   5       69.67      169.26    104.21 o 
  -9  11   5        9.77       19.59     58.28 o 
  -8  11   5        5.96       30.28     63.68 o 
  -7  11   5      848.62      871.54     53.30 o 
  -6  11   5      560.32      632.62     61.22 o 
  -5  11   5      224.69      332.96     82.68 o 
  -4  11   5       44.83       39.36     72.25 o 
  -3  11   5       41.27       -0.88     66.94 o 
  -2  11   5      555.36      607.83     73.54 o 
  -1  11   5       85.14       73.64     26.39 o 
   0  11   5     1404.13     1604.87     68.23 o 
   1  11   5       77.29      100.21     59.77 o 
   2  11   5     1865.53     1697.41     70.75 o 
   3  11   5       43.03       30.48     54.40 o 
   4  11   5        2.23        5.77     54.69 o 
   5  11   5        0.61      -12.45     44.44 o 
   6  11   5      148.60      131.59     46.69 o 
   7  11   5       15.40       17.08     46.00 o 
   8  11   5      200.77      173.83     53.53 o 
   9  11   5        0.49        4.76     55.30 o 
 -10  12   5      277.82      271.45     97.48 o 
  -9  12   5      133.67      116.56     63.78 o 
  -8  12   5        1.69      -55.58     61.58 o 
  -7  12   5      126.14       80.41     47.85 o 
  -6  12   5      807.02      837.82     77.30 o 
  -5  12   5      370.80      408.12     86.48 o 
  -4  12   5       33.56       35.76     76.36 o 
  -3  12   5     1656.34     1701.75     84.10 o 
  -2  12   5       30.05       54.49     39.22 o 
  -1  12   5       45.85       64.39     24.39 o 
   0  12   5      268.41      277.66     67.59 o 
   1  12   5        0.70       11.54     65.39 o 
   2  12   5     2355.48     2573.89    143.53 o 
   3  12   5      325.11      313.24     60.18 o 
   4  12   5      263.25      287.08     59.22 o 
   5  12   5      451.63      497.11     60.74 o 
   6  12   5      604.44      583.42     62.24 o 
   7  12   5      281.01      230.93     67.34 o 
   8  12   5      147.52      164.01     64.51 o 
   9  12   5      104.09       86.14     62.01 o 
 -10  13   5       79.45       31.34     80.23 o 
  -9  13   5       50.48      122.23     61.95 o 
  -8  13   5       29.26       71.93     65.80 o 
  -7  13   5       37.90        6.96     58.90 o 
  -6  13   5      128.59       89.89     87.02 o 
  -5  13   5      650.80      596.86     89.72 o 
  -4  13   5     1242.15     1246.21     93.63 o 
  -3  13   5      105.94      164.30     72.07 o 
  -2  13   5      105.80      129.64     21.22 o 
  -1  13   5      148.64      160.47     38.75 o 
   0  13   5       22.90       28.81     71.12 o 
   1  13   5      720.62      629.61     75.84 o 
   2  13   5      386.53      582.36     75.89 o 
   3  13   5     1129.81     1122.99     69.38 o 
   4  13   5        0.53      -20.69     60.30 o 
   5  13   5     1258.09     1289.48     65.94 o 
   6  13   5        0.70       11.20     55.57 o 
   7  13   5      307.61      280.30     63.37 o 
   8  13   5      157.93      184.12     65.82 o 
  -9  14   5       55.58       25.76     57.92 o 
  -8  14   5        1.99       -1.81     53.37 o 
  -7  14   5      586.43      608.52     64.51 o 
  -6  14   5      151.32      151.59    102.55 o 
  -5  14   5        1.40      -17.97     83.89 o 
  -4  14   5       36.98       45.47     77.11 o 
  -3  14   5       25.59       27.15     40.30 o 
  -2  14   5      146.06      130.60     27.80 o 
  -1  14   5      544.82      639.22     80.57 o 
   0  14   5      882.93      881.60     85.22 o 
   1  14   5     1062.68     1128.70     83.96 o 
   2  14   5      914.76      948.25    110.42 o 
   3  14   5     2057.34     1871.82     74.96 o 
   4  14   5        2.48       -0.28     58.91 o 
   5  14   5      248.28      215.25     58.87 o 
   6  14   5       33.42       21.66     59.27 o 
   7  14   5      408.37      263.67     82.38 o 
   8  14   5       22.23       59.80     67.00 o 
  -9  15   5      265.50      246.31     75.53 o 
  -8  15   5       33.76       -8.15     52.95 o 
  -7  15   5      192.67      226.77     65.57 o 
  -6  15   5      151.81      144.69     55.21 o 
  -5  15   5      403.96      382.08     54.63 o 
  -4  15   5      603.11      489.36     48.48 o 
  -3  15   5       59.72        7.39     77.71 o 
  -2  15   5       15.19       42.46     81.02 o 
  -1  15   5       51.89        8.14     82.60 o 
   0  15   5      459.18      526.21     77.40 o 
   1  15   5     2879.98     2747.87     99.90 o 
   2  15   5      638.98      574.29     86.47 o 
   3  15   5      634.11      536.56     69.10 o 
   4  15   5      933.04      738.96     66.22 o 
   5  15   5      438.59      517.02     68.21 o 
   6  15   5       42.21       28.19     61.92 o 
   7  15   5        9.97       -8.21     88.52 o 
   8  15   5        5.15       67.19     62.73 o 
  -8  16   5       21.23       48.26     67.34 o 
  -7  16   5        1.56      -31.80     96.16 o 
  -6  16   5     1533.71     1624.23    209.74 o 
  -5  16   5      433.49      377.73     98.30 o 
  -4  16   5       94.25       50.51     91.41 o 
  -3  16   5       79.12       83.43     90.89 o 
  -2  16   5       68.27      132.25     78.58 o 
  -1  16   5       94.68       95.48     83.20 o 
   0  16   5      352.81      315.51     86.94 o 
   1  16   5      841.69      928.51     89.95 o 
   2  16   5     1580.75     1747.02     92.18 o 
   3  16   5       31.48        7.97     78.12 o 
   4  16   5     1030.86      909.70     69.31 o 
   5  16   5        0.95       22.87     65.97 o 
   6  16   5        9.43       47.59     64.00 o 
   7  16   5      320.36      315.05     92.42 o 
  -8  17   5       64.83       32.95     90.66 o 
  -7  17   5      371.26      360.22    115.47 o 
  -6  17   5        4.78       27.46     97.07 o 
  -5  17   5      258.61      241.39     85.25 o 
  -4  17   5      285.03      284.13     87.70 o 
  -3  17   5       23.93      -24.64     87.06 o 
  -2  17   5      250.36      350.04     81.83 o 
  -1  17   5      149.97      131.17     82.63 o 
   0  17   5        4.43        9.60     80.41 o 
   1  17   5     1475.16     1444.25    112.13 o 
   2  17   5     2102.37     1844.44    134.81 o 
   3  17   5       78.05      106.43     72.96 o 
   4  17   5       36.38       34.11     67.16 o 
   5  17   5       27.54      -12.23     70.05 o 
   6  17   5       32.62      -21.61     83.89 o 
   7  17   5       24.24       70.89     89.65 o 
  -7  18   5        1.11       72.72    105.19 o 
  -6  18   5      372.57      416.55     98.75 o 
  -5  18   5       15.59      -45.92    107.00 o 
  -4  18   5       40.33       74.29     88.95 o 
  -3  18   5        9.25      -14.73     82.04 o 
  -2  18   5      535.97      417.28     83.35 o 
  -1  18   5      861.07      777.32     95.85 o 
   0  18   5       84.48       40.60     75.96 o 
   1  18   5      367.64      412.50    117.06 o 
   2  18   5      306.03      227.42     84.42 o 
   3  18   5     1016.51     1034.96    135.76 o 
   4  18   5       17.07      -10.95     67.25 o 
   5  18   5      105.67      141.62     83.47 o 
   6  18   5       35.35        9.03     96.67 o 
  -7  19   5      506.53      602.65     96.71 o 
  -6  19   5       18.51      -25.34     95.59 o 
  -5  19   5       57.15      115.37     96.17 o 
  -4  19   5       18.68       74.10     90.50 o 
  -3  19   5      393.70      371.70     90.77 o 
  -2  19   5      272.52      366.59     93.92 o 
  -1  19   5       62.46       76.77     85.51 o 
   0  19   5       27.12      -57.75     93.07 o 
   1  19   5       75.25      167.22     93.31 o 
   2  19   5     1151.44     1204.83     97.42 o 
   3  19   5      130.20      115.54     85.53 o 
   4  19   5        0.31       -5.25     76.08 o 
   5  19   5      106.54      209.83     76.22 o 
  -6  20   5      179.13      340.89    116.33 o 
  -5  20   5      243.10      327.18    119.92 o 
  -4  20   5      160.14       75.59     99.83 o 
  -3  20   5      556.22      719.19    105.54 o 
  -2  20   5        9.92      -13.17     94.02 o 
  -1  20   5      879.16      886.83     94.74 o 
   0  20   5      351.60      347.35     98.92 o 
   1  20   5       48.50       13.62     96.75 o 
   2  20   5      138.28       79.68     88.29 o 
   3  20   5      679.39      683.19     95.79 o 
   4  20   5      781.24      800.81     77.91 o 
   5  20   5       24.20       41.74     74.67 o 
  -5  21   5      130.21      140.65     91.19 o 
  -4  21   5        0.53      -13.21     98.10 o 
  -3  21   5      168.35      103.60    107.15 o 
  -2  21   5     1480.08     1875.65    137.56 o 
  -1  21   5      154.19      212.37     99.31 o 
   0  21   5       90.20      166.08     83.29 o 
   1  21   5       94.42       70.79     98.09 o 
   2  21   5       42.73       24.10     90.70 o 
   3  21   5        1.32       66.59     89.60 o 
   4  21   5        4.57       38.38     74.73 o 
  -4  22   5        8.65       14.93     93.21 o 
  -3  22   5      495.41      514.42    110.71 o 
  -2  22   5        0.33       46.07     89.17 o 
  -1  22   5      125.73       98.68     85.77 o 
   0  22   5      355.60      359.52    115.32 o 
   1  22   5      777.76      941.47    108.17 o 
   2  22   5      207.21      190.10     91.11 o 
  -1  23   5       19.97       -9.21    110.88 o 
   0  23   5       65.52      106.87     96.82 o 
 -12   0   6      950.79      920.11    129.42 o 
 -11   0   6       34.62       52.55    129.03 o 
 -10   0   6      715.44      679.67    128.74 o 
  -9   0   6      783.21      742.45    110.74 o 
  -8   0   6     1418.61     1396.01    117.20 o 
  -7   0   6     2759.21     2640.58    132.59 o 
  -6   0   6      876.08      811.97     85.86 o 
  -5   0   6    56266.86    62751.27    341.59 o 
  -4   0   6    23314.88    24722.55    206.22 o 
  -3   0   6     2278.33     2462.33     68.62 o 
  -2   0   6     9195.41    10216.95    175.69 o 
   0   0   6    51985.82    56243.64    241.18 o 
   1   0   6    14344.86    14016.59    102.52 o 
   2   0   6    11471.95    11311.60    137.15 o 
   3   0   6      461.52      570.21     34.49 o 
   4   0   6     2384.34     2500.60     32.75 o 
   5   0   6    16070.73    15839.96    171.67 o 
   6   0   6     1778.41     1641.71     50.31 o 
   7   0   6      428.30      376.62     44.67 o 
   8   0   6     6741.34     7440.87    135.68 o 
   9   0   6     7520.42     7921.37    373.98 o 
  10   0   6     1349.72     1544.17    130.02 o 
 -12   1   6      181.73      158.79     89.96 o 
 -11   1   6       37.92       56.43     87.56 o 
 -10   1   6      846.15      823.90     92.89 o 
  -9   1   6     1107.16     1224.99     91.18 o 
  -8   1   6     2376.78     2199.81     96.06 o 
  -7   1   6      496.55      413.80     32.11 o 
  -6   1   6    23978.26    25118.69    387.80 o 
  -5   1   6     5190.50     4769.94     52.15 o 
  -4   1   6    16854.24    19157.24    105.40 o 
  -3   1   6     1372.26     1492.54     20.62 o 
  -2   1   6     2489.86     2885.88     62.80 o 
  -1   1   6     8823.92     8959.35     68.33 o 
   0   1   6     8033.53     8072.06     67.73 o 
   1   1   6     8040.62     8429.97    103.84 o 
   2   1   6     4691.67     5007.35     47.58 o 
   3   1   6      196.52      143.90     13.04 o 
   4   1   6     2139.64     1579.06     38.59 o 
   5   1   6        5.56        3.81     17.31 o 
   6   1   6      200.58      219.23     29.82 o 
   7   1   6     1503.56     1604.44     38.37 o 
   8   1   6     2255.57     2450.85     62.71 o 
   9   1   6      222.55      184.17     59.26 o 
  10   1   6      969.48      952.28     64.12 o 
 -12   2   6       24.64      -20.25     83.86 o 
 -11   2   6       64.14       98.07     77.66 o 
 -10   2   6     1262.77     1141.06     95.04 o 
  -9   2   6      836.99      875.06     82.38 o 
  -8   2   6     2328.56     2491.23    112.65 o 
  -7   2   6     1440.92     1481.79     58.14 o 
  -6   2   6      439.10      503.59     41.58 o 
  -5   2   6    18183.61    16869.29    145.63 o 
  -4   2   6        5.20       35.48     44.14 o 
  -3   2   6       79.06       60.30     15.06 o 
  -2   2   6        9.53       13.25     17.60 o 
  -1   2   6    37456.81    44495.70    177.23 o 
   0   2   6      556.24      423.46     16.27 o 
   1   2   6     6893.48     7774.90     97.51 o 
   2   2   6     2984.32     3352.86     39.73 o 
   3   2   6     1084.87     1164.24     25.14 o 
   4   2   6      534.98      614.83     20.70 o 
   5   2   6    10381.25    10060.98    102.77 o 
   6   2   6     1184.87     1004.07     34.71 o 
   7   2   6      288.82      209.86     34.36 o 
   8   2   6     2475.38     2529.13     52.63 o 
   9   2   6      976.16      971.80     59.36 o 
  10   2   6       27.67       10.90     56.33 o 
 -11   3   6      194.37      191.38     91.51 o 
 -10   3   6      295.57      276.48     81.17 o 
  -9   3   6     5359.24     5616.90    123.18 o 
  -8   3   6     1168.87     1076.74     89.34 o 
  -7   3   6     2112.69     2088.18     58.11 o 
  -6   3   6    15034.50    13971.78     70.83 o 
  -5   3   6     1888.57     1592.93     24.83 o 
  -4   3   6     1215.20      939.76     25.86 o 
  -3   3   6     1928.33     2015.61     51.26 o 
  -2   3   6     3734.11     4261.10     71.21 o 
  -1   3   6      265.04      180.23     29.18 o 
   0   3   6     3763.21     4668.80     58.07 o 
   1   3   6     4193.13     5125.67     43.14 o 
   2   3   6    15171.76    16873.29    142.74 o 
   3   3   6     4039.94     4375.60     30.11 o 
   4   3   6     2063.25     1870.98     27.34 o 
   5   3   6      560.08      591.80     31.13 o 
   6   3   6     1599.48     1707.38     39.03 o 
   7   3   6     5570.25     5676.19     64.03 o 
   8   3   6     1091.07     1001.41     44.19 o 
   9   3   6      607.59      590.43     53.89 o 
  10   3   6      720.10      810.53     69.04 o 
 -11   4   6      192.47      131.28     96.56 o 
 -10   4   6      260.88      347.64     84.35 o 
  -9   4   6     2410.66     2339.52     98.53 o 
  -8   4   6    15600.52    15655.81    167.45 o 
  -7   4   6     2420.38     2369.71     36.84 o 
  -6   4   6     2582.92     2480.72     79.96 o 
  -5   4   6     8426.50     7816.11     87.23 o 
  -4   4   6     7661.95     7428.06    104.27 o 
  -3   4   6      263.01      370.79     56.51 o 
  -2   4   6     6126.18     7037.69     80.41 o 
  -1   4   6        9.68       21.50     38.00 o 
   0   4   6    13779.69    14545.28     79.80 o 
   1   4   6     3015.52     3007.65     42.36 o 
   2   4   6     3468.50     3362.93     54.08 o 
   3   4   6      840.18      856.67     22.98 o 
   4   4   6      547.82      658.52     28.73 o 
   5   4   6      663.07      494.75     31.80 o 
   6   4   6      237.49      265.75     34.02 o 
   7   4   6     1756.73     1590.48     49.75 o 
   8   4   6     2074.93     2199.65     55.68 o 
   9   4   6     1243.14     1376.32     69.66 o 
  10   4   6       12.01        6.06     63.55 o 
 -11   5   6      433.59      420.67     99.12 o 
 -10   5   6      228.49      277.31     87.29 o 
  -9   5   6     7318.96     7764.48    140.64 o 
  -8   5   6     2497.09     2508.03     61.15 o 
  -7   5   6      423.10      459.84     36.77 o 
  -6   5   6     4574.46     4230.67     65.03 o 
  -5   5   6     1976.02     1925.61     76.66 o 
  -4   5   6     4358.42     4108.48     83.26 o 
  -3   5   6     5660.81     5707.68     84.90 o 
  -2   5   6     5101.38     5310.79    139.05 o 
  -1   5   6     1453.36     1203.20     46.87 o 
   0   5   6     3955.86     3564.30     38.19 o 
   1   5   6      839.39      753.24     27.48 o 
   2   5   6     6793.87     7323.95    132.85 o 
   3   5   6     2201.57     2257.62     30.64 o 
   4   5   6    14513.61    14981.70    254.37 o 
   5   5   6      328.66      296.88     33.54 o 
   6   5   6      109.11      102.93     36.28 o 
   7   5   6     2884.54     2927.56     59.56 o 
   8   5   6     1485.22     1510.85     53.13 o 
   9   5   6     1046.00     1134.29     67.56 o 
  10   5   6      792.32      912.68     70.89 o 
 -11   6   6     1662.24     1556.23    103.87 o 
 -10   6   6      911.63      808.08    109.23 o 
  -9   6   6      679.61      500.61     82.70 o 
  -8   6   6      963.84     1099.75     56.43 o 
  -7   6   6      621.40      533.35     41.25 o 
  -6   6   6      602.64      600.84     38.45 o 
  -5   6   6     8465.89     8103.56    156.57 o 
  -4   6   6     1911.16     1799.63    114.52 o 
  -3   6   6     2986.63     3108.93    126.40 o 
  -2   6   6        9.31        0.54     52.25 o 
  -1   6   6     5901.85     5974.21     74.47 o 
   0   6   6        6.67        6.84     28.85 o 
   1   6   6      158.93      125.83     36.15 o 
   2   6   6     4538.82     4615.28    100.25 o 
   3   6   6      773.17      809.20     34.79 o 
   4   6   6       17.67       36.16     30.65 o 
   5   6   6     1613.76     1419.83     41.43 o 
   6   6   6      578.17      579.16     39.65 o 
   7   6   6      926.65      881.94     49.91 o 
   8   6   6     1461.37     1438.14     53.01 o 
   9   6   6      373.71      334.28     62.85 o 
  10   6   6        8.18        6.52     60.99 o 
 -11   7   6      203.45      149.70     98.22 o 
 -10   7   6      607.64      673.50     97.72 o 
  -9   7   6     2477.51     2550.95    107.91 o 
  -8   7   6       24.31       51.68     62.91 o 
  -7   7   6       18.94       29.67     38.62 o 
  -6   7   6    10449.28    10203.67    151.82 o 
  -5   7   6      836.59      766.55     77.39 o 
  -4   7   6      653.63      594.14     67.45 o 
  -3   7   6      331.42      365.25     58.37 o 
  -2   7   6       10.10        6.13     54.75 o 
  -1   7   6    24195.31    26244.33    193.57 o 
   0   7   6     4958.99     4779.91     46.79 o 
   1   7   6      609.83      669.05     29.45 o 
   2   7   6      163.09      201.18     38.83 o 
   3   7   6      393.31      379.58     39.31 o 
   4   7   6     4194.57     3678.21     99.53 o 
   5   7   6       83.89       63.31     37.53 o 
   6   7   6      873.08      940.10     41.76 o 
   7   7   6     2378.25     2558.25     61.47 o 
   8   7   6     1109.65     1176.01     54.69 o 
   9   7   6      478.95      535.70     62.08 o 
 -11   8   6      643.76      585.02    105.75 o 
 -10   8   6     2759.10     2836.85    115.40 o 
  -9   8   6      185.21      130.06     64.32 o 
  -8   8   6     3229.32     3241.19     85.13 o 
  -7   8   6      661.86      677.79     46.26 o 
  -6   8   6       28.61       71.05     42.88 o 
  -5   8   6     4497.62     4150.89     96.84 o 
  -4   8   6      624.17      538.69     65.18 o 
  -3   8   6     3123.60     3740.80     82.66 o 
  -2   8   6     6942.14     7295.62     94.45 o 
  -1   8   6     2051.96     1825.04     38.71 o 
   0   8   6     9944.81    10300.94     96.30 o 
   1   8   6      128.41       73.02     25.71 o 
   2   8   6     2709.68     2620.74     53.22 o 
   3   8   6      533.01      528.15     44.57 o 
   4   8   6      534.47      542.35     47.87 o 
   5   8   6     4797.08     4567.80     47.96 o 
   6   8   6     1192.83     1209.78     43.01 o 
   7   8   6      476.10      458.09     48.80 o 
   8   8   6     1646.77     1760.63     56.72 o 
   9   8   6      665.38      753.17     66.72 o 
 -11   9   6      122.17      150.68    100.88 o 
 -10   9   6     1052.28     1135.83     99.83 o 
  -9   9   6     3668.28     3771.11    208.87 o 
  -8   9   6      105.88       99.56     63.34 o 
  -7   9   6       34.05       23.40     42.18 o 
  -6   9   6     5753.29     5453.73    150.61 o 
  -5   9   6       99.21       71.49     68.41 o 
  -4   9   6     3533.97     3430.04     91.30 o 
  -3   9   6     2951.21     3224.05     86.70 o 
  -2   9   6     7834.05     8087.88    120.04 o 
  -1   9   6    16813.81    17233.22     76.63 o 
   0   9   6       21.96      -22.34     31.22 o 
   1   9   6       48.53       58.49     26.36 o 
   2   9   6     1844.74     1686.98     68.07 o 
   3   9   6        7.89       30.86     46.66 o 
   4   9   6     1170.78     1153.54     55.63 o 
   5   9   6     1680.66     1595.40     47.43 o 
   6   9   6        2.24       10.56     38.42 o 
   7   9   6      302.48      306.11     47.90 o 
   8   9   6      248.40      241.62     49.73 o 
   9   9   6      495.63      566.17     61.45 o 
 -10  10   6     1020.34      938.54     71.01 o 
  -9  10   6        1.00        1.92     65.29 o 
  -8  10   6     1962.26     2151.59     78.99 o 
  -7  10   6     3116.96     3094.01     63.04 o 
  -6  10   6     2530.59     2565.18    115.12 o 
  -5  10   6     4689.29     4845.22    206.77 o 
  -4  10   6      758.24      715.76     78.46 o 
  -3  10   6       90.43       86.35     64.48 o 
  -2  10   6      293.67      182.65     66.17 o 
  -1  10   6    10334.98    10692.85    121.10 o 
   0  10   6     2282.90     2050.88     68.62 o 
   1  10   6       47.04       81.67     54.22 o 
   2  10   6        3.21       29.04     47.81 o 
   3  10   6     1726.01     1697.63     60.26 o 
   4  10   6     2186.19     2182.77     97.16 o 
   5  10   6     4191.17     4121.10     93.23 o 
   6  10   6     1280.63     1384.82     60.07 o 
   7  10   6      629.56      596.85     53.98 o 
   8  10   6     1773.58     1905.12     64.36 o 
   9  10   6      453.05      439.88     68.11 o 
 -10  11   6      534.10      586.69     73.06 o 
  -9  11   6      960.99     1054.95     77.77 o 
  -8  11   6        0.98      -10.77     62.61 o 
  -7  11   6      557.19      574.17     50.43 o 
  -6  11   6    14293.30    14195.51    161.60 o 
  -5  11   6      668.01      618.00     84.03 o 
  -4  11   6     3022.35     2895.84    187.77 o 
  -3  11   6       23.68       41.10     76.69 o 
  -2  11   6     4303.80     4354.24     95.40 o 
  -1  11   6      481.33      377.70     32.18 o 
   0  11   6     1960.06     1602.35     83.99 o 
   1  11   6      475.81      534.11     62.17 o 
   2  11   6     1051.79     1121.55     58.70 o 
   3  11   6     2617.66     2662.09     68.22 o 
   4  11   6      320.55      332.70     55.67 o 
   5  11   6       15.00        9.53     53.14 o 
   6  11   6       56.52       80.04     41.33 o 
   7  11   6      720.43      779.04     56.52 o 
   8  11   6      432.24      512.25     65.98 o 
   9  11   6      230.56      262.82     87.64 o 
 -10  12   6      636.17      685.24     75.08 o 
  -9  12   6      158.46      122.10     70.03 o 
  -8  12   6     3094.52     3213.77    170.93 o 
  -7  12   6      579.06      550.62     64.86 o 
  -6  12   6      312.95      262.19     88.31 o 
  -5  12   6    10043.10    10095.93    148.09 o 
  -4  12   6     2166.13     2059.26     98.56 o 
  -3  12   6      483.44      464.40     78.32 o 
  -2  12   6      776.06      695.34     36.07 o 
  -1  12   6     5684.21     5521.99    135.19 o 
   0  12   6      817.58      710.84     68.84 o 
   1  12   6      728.75      629.47     68.26 o 
   2  12   6      135.53       82.07     58.24 o 
   3  12   6     2110.17     2136.87     69.22 o 
   4  12   6      406.72      336.77     59.49 o 
   5  12   6     2778.44     2875.44     73.04 o 
   6  12   6       45.84       51.52     78.05 o 
   7  12   6     1063.08     1129.84     92.10 o 
   8  12   6     1626.18     1562.83    118.39 o 
 -10  13   6      112.25      153.86     97.36 o 
  -9  13   6     2085.99     2070.62     91.20 o 
  -8  13   6      164.46      171.05     67.13 o 
  -7  13   6      445.61      404.47     88.82 o 
  -6  13   6     1830.83     1946.09    103.28 o 
  -5  13   6        0.57        5.83     84.55 o 
  -4  13   6     2341.04     2297.49    117.99 o 
  -3  13   6     3730.01     3864.30    104.78 o 
  -2  13   6     1149.41     1126.67     84.08 o 
  -1  13   6     1525.02     1400.05     40.16 o 
   0  13   6      270.65      209.62     74.26 o 
   1  13   6      314.18      373.01     69.55 o 
   2  13   6       10.89       22.44     66.04 o 
   3  13   6      380.32      408.11     61.15 o 
   4  13   6     3882.54     3881.80    128.73 o 
   5  13   6        5.68      -21.61     57.42 o 
   6  13   6       38.26       54.55     69.80 o 
   7  13   6     1487.40     1419.02     81.71 o 
   8  13   6      622.95      717.31     76.24 o 
  -9  14   6      217.14      190.44     64.37 o 
  -8  14   6     1267.12     1354.41     82.52 o 
  -7  14   6      256.44      190.09     89.68 o 
  -6  14   6      309.40      266.39    105.14 o 
  -5  14   6     5216.71     5129.37    127.43 o 
  -4  14   6     2360.75     2362.49    105.63 o 
  -3  14   6      537.14      425.06     82.85 o 
  -2  14   6     1718.06     1646.16    103.61 o 
  -1  14   6      835.77      795.92     79.90 o 
   0  14   6     1055.39     1164.76     83.28 o 
   1  14   6       58.32       15.35     73.03 o 
   2  14   6       94.06       28.71     72.14 o 
   3  14   6       57.30       89.10     57.96 o 
   4  14   6      164.13      136.40     61.40 o 
   5  14   6     1597.43     1614.04     69.13 o 
   6  14   6       35.43       56.83     78.64 o 
   7  14   6       99.62      118.20     71.11 o 
   8  14   6     2120.16     2069.64     88.72 o 
  -9  15   6      853.76      928.78     64.25 o 
  -8  15   6       14.58        0.74     55.21 o 
  -7  15   6      562.43      534.13     87.08 o 
  -6  15   6     3243.73     3213.72    119.61 o 
  -5  15   6      497.44      555.68     95.70 o 
  -4  15   6      553.35      571.80     87.68 o 
  -3  15   6     3016.78     3013.27    109.97 o 
  -2  15   6      845.81      816.42     91.76 o 
  -1  15   6     2945.36     3014.90     98.25 o 
   0  15   6      179.28      142.12     82.59 o 
   1  15   6        8.05       40.07     73.28 o 
   2  15   6      878.46      903.57     76.00 o 
   3  15   6       48.39       33.14     57.54 o 
   4  15   6     1820.62     1727.75     74.72 o 
   5  15   6      164.17      159.34     62.04 o 
   6  15   6      174.52      191.49     73.58 o 
   7  15   6     4563.75     4272.22    161.15 o 
  -8  16   6     1553.05     1523.80     85.09 o 
  -7  16   6     1591.72     1789.87    126.62 o 
  -6  16   6       28.71       42.40     83.07 o 
  -5  16   6     3868.62     3926.24    115.33 o 
  -4  16   6      844.02      837.10     90.44 o 
  -3  16   6      310.83      291.53     81.52 o 
  -2  16   6     2213.34     2244.33     97.87 o 
  -1  16   6     3626.93     3456.62    103.33 o 
   0  16   6      304.78      329.38     78.35 o 
   1  16   6      122.07       68.22     68.71 o 
   2  16   6      667.32      639.37     80.60 o 
   3  16   6      246.41      231.44     65.20 o 
   4  16   6      991.40      942.12     67.39 o 
   5  16   6      732.04      799.97     73.92 o 
   6  16   6      454.39      479.67     92.53 o 
   7  16   6      805.26      824.14    190.19 o 
  -8  17   6      254.80      260.12    107.45 o 
  -7  17   6      263.40      249.33    103.93 o 
  -6  17   6     2268.63     2384.36    118.13 o 
  -5  17   6      565.93      604.51    100.27 o 
  -4  17   6      814.06      909.08     96.46 o 
  -3  17   6     2350.83     2372.26    111.41 o 
  -2  17   6     1297.00     1208.81     91.36 o 
  -1  17   6      448.95      363.99     83.26 o 
   0  17   6      129.49      132.46     79.91 o 
   1  17   6       10.46      -16.77     73.08 o 
   2  17   6      644.57      676.83     84.15 o 
   3  17   6      683.82      705.30     72.89 o 
   4  17   6      901.34      850.88     70.01 o 
   5  17   6      307.15      324.80     70.11 o 
   6  17   6        0.36      -53.81     81.37 o 
  -7  18   6      936.50      976.80    111.66 o 
  -6  18   6        2.41      -39.27     91.11 o 
  -5  18   6      838.67      934.37    101.26 o 
  -4  18   6      101.41       86.95     91.27 o 
  -3  18   6       86.46      101.10     84.41 o 
  -2  18   6       22.82       -0.69     80.02 o 
  -1  18   6      186.65      140.12     87.38 o 
   0  18   6     2390.80     2510.48    122.69 o 
   1  18   6      152.97      132.41     81.06 o 
   2  18   6        7.77      -30.79     77.73 o 
   3  18   6      197.94      211.83     67.82 o 
   4  18   6      459.44      354.88     66.21 o 
   5  18   6      481.67      391.36     89.98 o 
   6  18   6       37.10       14.41     88.64 o 
  -7  19   6      384.24      432.75    100.03 o 
  -6  19   6     1647.02     1864.79    120.04 o 
  -5  19   6       37.09      -92.64    101.34 o 
  -4  19   6       60.92      123.71     88.26 o 
  -3  19   6        6.50      -35.37     89.23 o 
  -2  19   6      139.35      127.18     88.76 o 
  -1  19   6     2494.67     2476.03    110.84 o 
   0  19   6      210.42      197.34    105.07 o 
   1  19   6       80.32       71.61     88.68 o 
   2  19   6      205.62      229.57     91.48 o 
   3  19   6       19.99        1.90     64.77 o 
   4  19   6      584.21      626.33     77.26 o 
   5  19   6      167.30      119.12     89.03 o 
  -6  20   6        6.75       42.17    106.96 o 
  -5  20   6     1340.86     1507.82    116.41 o 
  -4  20   6      117.96      153.83    145.54 o 
  -3  20   6       47.02      142.85     89.64 o 
  -2  20   6     1332.29     1387.72    100.40 o 
  -1  20   6     1170.87     1247.62    114.24 o 
   0  20   6     2320.18     2336.36    108.32 o 
   1  20   6      772.35      852.95     99.42 o 
   2  20   6        6.53       -8.69     95.60 o 
   3  20   6      566.07      567.04     73.94 o 
   4  20   6      465.39      499.44     79.86 o 
  -5  21   6      140.30       68.72     99.81 o 
  -4  21   6      295.28      268.67     98.74 o 
  -3  21   6      498.41      479.80     89.90 o 
  -2  21   6      217.96      196.38     99.73 o 
  -1  21   6     1243.76     1668.79    143.41 o 
   0  21   6      811.64      983.18    101.52 o 
   1  21   6       59.77      -31.17     94.66 o 
   2  21   6       11.38      -43.26     91.71 o 
   3  21   6      244.71      232.71     78.69 o 
  -3  22   6       63.38       30.70     94.02 o 
  -2  22   6      404.84      372.79    103.84 o 
  -1  22   6      458.88      380.58    108.34 o 
   0  22   6      165.30      273.69    101.33 o 
   1  22   6       45.22       79.97     97.56 o 
   2  22   6       45.15       92.94     85.59 o 
 -12   1   7       31.88       36.57     93.26 o 
 -11   1   7       10.16       50.66     90.91 o 
 -10   1   7        6.58       42.52     88.38 o 
  -9   1   7       12.35      -11.08     73.51 o 
  -8   1   7       55.16       59.48     79.66 o 
  -7   1   7       35.20       40.45     19.60 o 
  -6   1   7       76.28       45.89     14.02 o 
  -5   1   7      566.50      524.72     64.50 o 
  -4   1   7     1354.60     1325.18     52.04 o 
  -3   1   7      992.84     1010.90     12.62 o 
  -2   1   7      130.64      128.98     15.20 o 
  -1   1   7     8824.59     9104.32     72.68 o 
   0   1   7      688.17      675.22     15.47 o 
   1   1   7      110.46      105.96     13.83 o 
   2   1   7      227.13      225.44     11.70 o 
   3   1   7      218.75      199.37      9.78 o 
   4   1   7      850.56      822.73     24.67 o 
   5   1   7        4.52       28.25     31.16 o 
   6   1   7       38.90       49.81     27.06 o 
   7   1   7       12.51       28.82     37.16 o 
   8   1   7       75.24       93.62     53.60 o 
   9   1   7      108.56       67.89     62.83 o 
  10   1   7      307.81      354.79     64.13 o 
 -12   2   7      171.63      201.41     88.91 o 
 -11   2   7      201.04       91.84     89.05 o 
 -10   2   7      305.80      287.01     90.46 o 
  -9   2   7       35.58       56.68     77.38 o 
  -8   2   7      156.78      103.02     78.36 o 
  -7   2   7      420.36      457.03     29.59 o 
  -6   2   7      125.80      130.63     18.76 o 
  -5   2   7       21.37       12.88     47.99 o 
  -4   2   7       29.49       27.32     46.12 o 
  -3   2   7       39.32       25.60     12.42 o 
  -2   2   7       58.12       10.77     18.02 o 
  -1   2   7     1596.52     1620.41     25.84 o 
   0   2   7     2641.56     2729.55     28.04 o 
   1   2   7      139.03      182.23     20.25 o 
   2   2   7     3974.71     4406.64     54.83 o 
   3   2   7        0.04        0.12      9.85 o 
   4   2   7       11.62       11.89     16.66 o 
   5   2   7      612.81      720.87     29.82 o 
   6   2   7        0.10       -0.66     29.27 o 
   7   2   7      493.72      478.95     39.62 o 
   8   2   7        0.09       31.06     53.74 o 
   9   2   7      402.77      336.05     57.50 o 
  10   2   7       93.07      133.24     60.37 o 
 -11   3   7       43.62      -29.21     96.46 o 
 -10   3   7       83.54       86.65     84.56 o 
  -9   3   7        5.24       53.66     84.57 o 
  -8   3   7       22.97        0.08     79.85 o 
  -7   3   7       53.98       23.85     32.26 o 
  -6   3   7       46.38       51.88     26.97 o 
  -5   3   7      199.04      219.21     50.62 o 
  -4   3   7      457.85      456.93     49.50 o 
  -3   3   7        0.32       23.10     24.18 o 
  -2   3   7       37.97       42.20     26.79 o 
  -1   3   7     1721.91     1640.50     33.27 o 
   0   3   7     1267.99     1352.13     19.58 o 
   1   3   7      881.87      931.42     15.58 o 
   2   3   7      329.02      415.47     24.72 o 
   3   3   7     2128.77     2110.11     39.99 o 
   4   3   7      473.78      486.07     20.71 o 
   5   3   7      380.35      469.29     30.39 o 
   6   3   7       71.13      125.95     30.16 o 
   7   3   7       11.42       20.45     38.70 o 
   8   3   7        3.14       20.10     50.84 o 
   9   3   7       15.71        4.83     54.73 o 
  10   3   7       84.33      101.86     61.08 o 
 -11   4   7      160.85      147.51     81.06 o 
 -10   4   7      180.58      180.84     84.28 o 
  -9   4   7       82.01       34.99     74.83 o 
  -8   4   7      159.77      139.81     86.75 o 
  -7   4   7        1.69       25.41     34.90 o 
  -6   4   7      226.86      211.63     15.76 o 
  -5   4   7        1.49       -0.11     12.69 o 
  -4   4   7       12.56       12.24     46.64 o 
  -3   4   7      100.80      153.51     53.18 o 
  -2   4   7       42.93       41.69     48.34 o 
  -1   4   7     2305.89     2505.87     36.21 o 
   0   4   7      311.69      262.13     22.03 o 
   1   4   7        5.57        6.63     15.45 o 
   2   4   7        0.04        3.05     15.19 o 
   3   4   7      697.77      814.93     20.42 o 
   4   4   7      866.20      822.74     23.92 o 
   5   4   7        8.53       -5.26     29.86 o 
   6   4   7        3.88        5.59     31.25 o 
   7   4   7      112.02       92.62     38.18 o 
   8   4   7      280.74      372.73     63.44 o 
   9   4   7       73.32      100.57     66.83 o 
  10   4   7       52.45      107.67     65.86 o 
 -11   5   7        0.39       53.32     87.91 o 
 -10   5   7       15.86      -21.54     78.83 o 
  -9   5   7      356.46      316.35     80.82 o 
  -8   5   7      180.94      184.82     63.83 o 
  -7   5   7       98.74       89.73     59.90 o 
  -6   5   7      180.77      165.43     19.25 o 
  -5   5   7      847.29      864.95     36.22 o 
  -4   5   7      393.57      323.52     62.46 o 
  -3   5   7      824.55      841.15     62.73 o 
  -2   5   7       58.94       37.27     49.96 o 
  -1   5   7      308.77      336.03     30.74 o 
   0   5   7     2853.15     3090.88     37.57 o 
   1   5   7      242.85      208.37     23.33 o 
   2   5   7      749.28      794.52     27.54 o 
   3   5   7     1268.44     1330.13     60.21 o 
   4   5   7      129.43       91.07     32.02 o 
   5   5   7      608.09      599.45     35.97 o 
   6   5   7      307.29      317.58     43.92 o 
   7   5   7       53.05       51.74     44.07 o 
   8   5   7       72.45       61.81     59.93 o 
   9   5   7       48.75       52.71     55.94 o 
  10   5   7        1.10       76.90     66.41 o 
 -11   6   7        2.19      -62.17     81.40 o 
 -10   6   7      102.75       79.12     89.96 o 
  -9   6   7      282.88      331.08     89.61 o 
  -8   6   7       33.48       18.66     63.40 o 
  -7   6   7        8.73      -14.78     59.95 o 
  -6   6   7        0.08       -3.83     32.31 o 
  -5   6   7      129.42      167.07     51.08 o 
  -4   6   7        0.11       -0.07     60.62 o 
  -3   6   7      373.48      299.99     54.84 o 
  -2   6   7     1996.59     2073.17     64.12 o 
  -1   6   7        0.81        8.06     33.81 o 
   0   6   7       13.25       16.00     28.93 o 
   1   6   7     1798.77     1663.80     89.56 o 
   2   6   7     1425.03     1773.92     41.50 o 
   3   6   7      195.04      152.86     31.69 o 
   4   6   7     1871.47     1817.72     42.70 o 
   5   6   7       75.26      113.89     36.34 o 
   6   6   7      138.65      146.59     47.54 o 
   7   6   7       55.03       50.77     44.96 o 
   8   6   7      314.33      468.83     62.79 o 
   9   6   7        0.85      -12.34     63.79 o 
 -11   7   7       74.56       43.81     73.93 o 
 -10   7   7      185.26      179.84     96.87 o 
  -9   7   7        1.70      -10.16     62.11 o 
  -8   7   7      481.44      445.28     64.21 o 
  -7   7   7       10.83      -12.36     62.27 o 
  -6   7   7      204.70      206.08     37.81 o 
  -5   7   7      251.24      243.04     74.68 o 
  -4   7   7        0.30        9.31     64.93 o 
  -3   7   7       64.39       62.24     56.50 o 
  -2   7   7      508.66      502.34     55.11 o 
  -1   7   7       24.91       55.07     33.45 o 
   0   7   7     1785.01     1851.06     35.84 o 
   1   7   7      190.23      123.60     38.08 o 
   2   7   7       50.13       50.59     35.47 o 
   3   7   7      639.84      683.24     37.58 o 
   4   7   7      157.42      198.08     38.23 o 
   5   7   7      109.70       94.02     39.94 o 
   6   7   7      796.56      747.87     49.02 o 
   7   7   7       14.26       38.82     46.84 o 
   8   7   7       21.50       11.60     56.93 o 
   9   7   7      119.05      183.33     60.01 o 
 -11   8   7       61.51      166.12     82.87 o 
 -10   8   7      105.65       92.29     97.62 o 
  -9   8   7      166.17      141.65     66.33 o 
  -8   8   7       13.95       11.61     61.86 o 
  -7   8   7      172.65      240.48     65.34 o 
  -6   8   7       45.48       71.58     42.13 o 
  -5   8   7      525.09      482.74     81.24 o 
  -4   8   7      137.47      189.06     67.40 o 
  -3   8   7       99.51       68.68     58.51 o 
  -2   8   7     2754.28     2740.32    118.30 o 
  -1   8   7      643.83      540.46     36.47 o 
   0   8   7      298.24      368.16     33.28 o 
   1   8   7        4.96       16.81     40.10 o 
   2   8   7      581.16      507.61     41.31 o 
   3   8   7      515.74      498.08     43.31 o 
   4   8   7       44.76       34.34     15.45 o 
   5   8   7      543.59      459.42     43.17 o 
   6   8   7        6.84       -7.86     47.04 o 
   7   8   7      188.48      153.42     48.51 o 
   8   8   7        6.99       41.89     71.29 o 
   9   8   7       14.92       31.27     74.17 o 
 -11   9   7       66.50      182.89     85.64 o 
 -10   9   7       16.37       -3.22     96.54 o 
  -9   9   7        5.78       18.78     69.15 o 
  -8   9   7       62.13       45.30     66.62 o 
  -7   9   7        0.06      -31.25     58.78 o 
  -6   9   7     1146.57     1250.68     79.22 o 
  -5   9   7      650.57      696.77     84.16 o 
  -4   9   7        1.52       -1.36     73.44 o 
  -3   9   7     1518.80     1509.94     71.88 o 
  -2   9   7      838.44      855.30     65.03 o 
  -1   9   7     2199.98     2302.25     42.91 o 
   0   9   7      124.08      135.98     32.88 o 
   1   9   7      153.15      232.72     45.71 o 
   2   9   7        2.24      -27.58     43.74 o 
   3   9   7      115.39      108.71     45.15 o 
   4   9   7      596.81      672.95     50.47 o 
   5   9   7     1885.07     1672.01     52.56 o 
   6   9   7      709.04      676.43     57.16 o 
   7   9   7        5.25       41.69     48.70 o 
   8   9   7      115.21       84.84     73.38 o 
   9   9   7       81.02       79.30     73.32 o 
 -10  10   7      114.87      112.66     66.59 o 
  -9  10   7        6.50       11.58     65.08 o 
  -8  10   7       66.01       99.24     64.55 o 
  -7  10   7      107.14       92.37     62.29 o 
  -6  10   7       14.53      -20.90     86.35 o 
  -5  10   7     3587.00     3205.79    106.70 o 
  -4  10   7       27.96       84.31     78.17 o 
  -3  10   7        0.49       -4.16     70.43 o 
  -2  10   7     1936.98     1710.81     74.45 o 
  -1  10   7      952.10     1128.31     38.33 o 
   0  10   7       49.52       42.56     39.98 o 
   1  10   7      167.75      150.13     27.70 o 
   2  10   7       88.74       21.32     47.31 o 
   3  10   7       62.99       54.88     49.08 o 
   4  10   7       15.72       -0.69     49.22 o 
   5  10   7       62.43       59.16     44.49 o 
   6  10   7      675.73      649.65     65.88 o 
   7  10   7       35.90       -0.08     58.68 o 
   8  10   7       44.48       70.66     71.71 o 
   9  10   7      258.19      251.54     90.63 o 
 -10  11   7        0.16       23.66     66.50 o 
  -9  11   7        9.32      -29.41     66.20 o 
  -8  11   7       84.20       49.27     66.97 o 
  -7  11   7      166.17      128.34     64.79 o 
  -6  11   7        0.40      -19.43     86.92 o 
  -5  11   7      438.07      397.80     90.32 o 
  -4  11   7       15.32       34.63     81.62 o 
  -3  11   7      124.67      131.51     73.33 o 
  -2  11   7        5.24       23.75     36.49 o 
  -1  11   7        2.69        2.51     35.08 o 
   0  11   7        1.04       14.50     22.22 o 
   1  11   7      187.51      176.26     60.36 o 
   2  11   7     1071.04      974.37     57.46 o 
   3  11   7      241.57      233.84     52.52 o 
   4  11   7      305.79      362.06     55.26 o 
   5  11   7      401.92      369.73     52.91 o 
   6  11   7      101.19       70.40     57.96 o 
   7  11   7      197.64      227.66     62.97 o 
   8  11   7        0.26      -18.20     99.88 o 
 -10  12   7       79.60       93.11     66.05 o 
  -9  12   7      115.98      185.25     66.78 o 
  -8  12   7        2.93      -48.50     67.64 o 
  -7  12   7      409.67      359.97     69.55 o 
  -6  12   7       27.46       44.49     82.61 o 
  -5  12   7       68.73       27.36     77.17 o 
  -4  12   7      211.65      261.32     79.45 o 
  -3  12   7       10.70       50.95     79.02 o 
  -2  12   7      270.63      317.90     37.01 o 
  -1  12   7        9.93       -3.93     34.30 o 
   0  12   7        6.90       -0.77     66.30 o 
   1  12   7     1334.77     1483.39     74.69 o 
   2  12   7      207.20      288.14     57.86 o 
   3  12   7     1620.53     1470.09    107.09 o 
   4  12   7      527.45      428.67     58.60 o 
   5  12   7       30.23        2.82     52.77 o 
   6  12   7      221.93      240.88     64.44 o 
   7  12   7      877.85      953.17     69.59 o 
   8  12   7      196.77      251.43     88.48 o 
 -10  13   7       21.12        3.68     71.71 o 
  -9  13   7       89.85       99.36     69.78 o 
  -8  13   7        0.53      -52.74     62.85 o 
  -7  13   7      176.54      101.71     91.62 o 
  -6  13   7      220.75      228.03     77.43 o 
  -5  13   7      138.66      152.45     77.60 o 
  -4  13   7        2.08       -6.12     81.68 o 
  -3  13   7        9.53       18.78     77.92 o 
  -2  13   7       26.29       52.82     35.17 o 
  -1  13   7      345.44      330.66     34.17 o 
   0  13   7       25.14       16.59     69.84 o 
   1  13   7        0.95        9.24     70.46 o 
   2  13   7      216.22      232.88     62.01 o 
   3  13   7      203.51      228.84     59.35 o 
   4  13   7     2220.89     2240.61     91.37 o 
   5  13   7      589.22      605.50     60.20 o 
   6  13   7       37.94       77.52     62.71 o 
   7  13   7        3.76       36.91     60.35 o 
   8  13   7      109.01       87.15     87.52 o 
  -9  14   7       43.07       15.67     71.47 o 
  -8  14   7        2.30        9.97     72.42 o 
  -7  14   7       37.45      -14.72     98.82 o 
  -6  14   7      314.14      245.73     81.60 o 
  -5  14   7        7.38      -13.50     75.99 o 
  -4  14   7       34.96       -4.75     83.85 o 
  -3  14   7       14.36        7.87     82.00 o 
  -2  14   7      843.15      760.53     56.39 o 
  -1  14   7      655.02      738.86     45.61 o 
   0  14   7      105.12      177.02     74.96 o 
   1  14   7      444.73      366.99     79.66 o 
   2  14   7      251.38      273.84     61.82 o 
   3  14   7       85.63       73.73     59.68 o 
   4  14   7      499.91      439.90     60.22 o 
   5  14   7       26.15       -8.71     72.90 o 
   6  14   7      766.13      738.48     83.93 o 
   7  14   7       99.44      138.00     64.91 o 
  -9  15   7       57.37       29.92     67.72 o 
  -8  15   7      247.01      216.20     73.79 o 
  -7  15   7       83.02       34.68     95.74 o 
  -6  15   7      103.91      165.00     94.00 o 
  -5  15   7        3.92       16.40     84.90 o 
  -4  15   7     2187.46     2294.62    158.07 o 
  -3  15   7     1189.15     1290.87     94.79 o 
  -2  15   7      127.10      104.62     82.51 o 
  -1  15   7      662.68      652.11     86.33 o 
   0  15   7       60.70       37.56     74.06 o 
   1  15   7      238.20      140.33     76.51 o 
   2  15   7     1104.24      939.00     69.44 o 
   3  15   7        1.76       10.64     62.23 o 
   4  15   7        0.76      -16.93     57.35 o 
   5  15   7      572.68      499.88     79.37 o 
   6  15   7      148.44      123.81     73.03 o 
   7  15   7       27.54       36.29     66.22 o 
  -8  16   7      245.75      184.82     78.13 o 
  -7  16   7      573.12      557.19     94.30 o 
  -6  16   7      102.42       35.72     96.37 o 
  -5  16   7      955.43      828.01    101.73 o 
  -4  16   7        1.72       -2.16     86.39 o 
  -3  16   7       20.89      -15.97     76.80 o 
  -2  16   7     2778.14     2721.09     96.52 o 
  -1  16   7       13.30       16.05     77.31 o 
   0  16   7        2.40      -25.65     77.52 o 
   1  16   7      583.17      533.74     81.82 o 
   2  16   7       30.69       67.74     70.92 o 
   3  16   7      160.71      211.12     60.33 o 
   4  16   7       99.09      151.02     63.24 o 
   5  16   7      259.57      224.60     86.49 o 
   6  16   7      629.34      584.87     89.80 o 
  -8  17   7      277.82      299.72    102.85 o 
  -7  17   7        0.49      -74.79    105.12 o 
  -6  17   7       79.86       17.24     79.91 o 
  -5  17   7       24.54        5.55     95.41 o 
  -4  17   7       92.02      106.51     86.33 o 
  -3  17   7      405.17      379.48     93.34 o 
  -2  17   7      369.17      396.38     80.45 o 
  -1  17   7      342.64      275.74     76.63 o 
   0  17   7      319.25      287.52     87.22 o 
   1  17   7       19.26       55.40     76.04 o 
   2  17   7     1197.64     1268.93     88.57 o 
   3  17   7       75.79      140.09     64.90 o 
   4  17   7        2.09       -3.83     64.02 o 
   5  17   7      257.46      152.08     85.09 o 
   6  17   7      188.66      171.05     83.31 o 
  -7  18   7      120.17      198.87    103.81 o 
  -6  18   7       80.67       -2.68    107.15 o 
  -5  18   7      418.83      355.74     93.88 o 
  -4  18   7       27.61      -54.89    101.17 o 
  -3  18   7      641.78      508.29    100.57 o 
  -2  18   7       95.05       80.20     83.16 o 
  -1  18   7       13.15       20.97     89.54 o 
   0  18   7        0.05      -16.07     72.46 o 
   1  18   7     1251.59     1382.15     93.68 o 
   2  18   7       59.72       26.31     80.22 o 
   3  18   7      558.39      560.78     71.53 o 
   4  18   7       25.65       36.93     66.39 o 
   5  18   7        2.27      -70.55     83.01 o 
  -6  19   7       61.65       19.72     89.85 o 
  -5  19   7       35.74       76.85    107.81 o 
  -4  19   7       35.94       12.03    101.52 o 
  -3  19   7        4.10      -84.86     94.22 o 
  -2  19   7     1265.98     1054.90     98.73 o 
  -1  19   7      169.03      140.85     96.80 o 
   0  19   7      406.88      363.89     98.27 o 
   1  19   7      753.46      728.50     95.73 o 
   2  19   7      873.66      898.37     92.83 o 
   3  19   7       43.75       29.29     70.00 o 
   4  19   7      188.40      201.73     65.22 o 
   5  19   7        5.22       26.49     89.30 o 
  -6  20   7        7.22       20.26    103.28 o 
  -5  20   7       67.83       59.99    103.97 o 
  -4  20   7      324.83      377.86     97.73 o 
  -3  20   7       40.38       78.73     99.54 o 
  -2  20   7        8.41        5.08     91.86 o 
  -1  20   7       59.10       67.20     80.57 o 
   0  20   7       51.37       62.98     89.10 o 
   1  20   7      732.89      772.23     97.39 o 
   2  20   7       10.13       38.87     84.11 o 
   3  20   7       16.79       58.12     74.67 o 
   4  20   7       22.63      -67.57    101.27 o 
  -5  21   7      153.06      155.37     95.47 o 
  -4  21   7        8.86       25.67     93.71 o 
  -3  21   7      941.58      996.65    168.93 o 
  -2  21   7      153.60      129.91    100.85 o 
  -1  21   7      140.46      165.08    108.67 o 
   0  21   7      227.61      257.26     87.67 o 
   1  21   7       30.21      -25.18     84.04 o 
   2  21   7      361.42      465.24    121.04 o 
   3  21   7        6.22      -19.56     70.04 o 
  -3  22   7       42.04       45.68    106.86 o 
  -2  22   7      778.40      953.62    101.22 o 
  -1  22   7        3.19      -79.31     79.31 o 
   0  22   7        6.23       24.21    105.65 o 
   1  22   7      137.20       92.98     77.92 o 
 -12   0   8      100.91      102.02    104.64 o 
 -11   0   8     1050.84      744.94    146.16 o 
 -10   0   8      599.45      520.97    137.31 o 
  -9   0   8     2447.08     2552.95    151.35 o 
  -8   0   8      128.85      120.71    108.51 o 
  -7   0   8    11294.57    11821.49    205.61 o 
  -6   0   8     2756.97     2601.94    125.17 o 
  -5   0   8     1071.96      673.77     96.96 o 
  -4   0   8    12757.78    12724.35    163.35 o 
  -3   0   8    30862.57    34329.58    439.97 o 
  -2   0   8       40.22       51.59     19.34 o 
  -1   0   8    54027.00    61891.89    343.51 o 
   0   0   8     1320.79     1607.90     22.63 o 
   1   0   8     4892.74     5506.71    135.76 o 
   2   0   8      724.37      912.97     62.44 o 
   3   0   8     2577.32     2344.80     76.54 o 
   4   0   8     6434.54     6562.73     88.81 o 
   5   0   8      214.11      131.84     33.74 o 
   6   0   8     1979.36     1898.65     55.94 o 
   7   0   8      562.03      525.56     65.22 o 
   8   0   8      803.47      824.77     96.16 o 
   9   0   8      914.74     1078.47    119.22 o 
  10   0   8        9.39        2.97     86.77 o 
 -12   1   8        2.21       66.93     99.18 o 
 -11   1   8      552.99      501.17     91.63 o 
 -10   1   8      122.44      214.63     94.34 o 
  -9   1   8      664.19      584.63     83.09 o 
  -8   1   8     3329.84     3405.24    112.91 o 
  -7   1   8      183.54       68.35     81.33 o 
  -6   1   8     1325.35     1278.21     80.69 o 
  -5   1   8     1706.41     1752.78     61.10 o 
  -4   1   8     1013.23     1168.11     66.56 o 
  -3   1   8       17.02        9.78     12.92 o 
  -2   1   8    40081.37    42664.17    298.35 o 
  -1   1   8        6.36       10.36     16.87 o 
   0   1   8      329.45      296.41     14.29 o 
   1   1   8     4788.78     5251.90     40.06 o 
   2   1   8     4203.76     4509.59     73.61 o 
   3   1   8    13451.44    12817.12     79.01 o 
   4   1   8      189.90      233.92     13.04 o 
   5   1   8     1057.09     1365.69     30.93 o 
   6   1   8     1087.28     1109.84     41.03 o 
   7   1   8      750.09      815.89     57.35 o 
   8   1   8     2719.80     2696.43     88.90 o 
   9   1   8      157.38      136.33     58.74 o 
 -11   2   8      215.67      134.97     98.20 o 
 -10   2   8      441.79      252.75     89.39 o 
  -9   2   8     1329.30     1290.30     98.35 o 
  -8   2   8      964.72      978.57    115.10 o 
  -7   2   8     3887.92     3922.53    246.55 o 
  -6   2   8     3032.12     2835.48     86.32 o 
  -5   2   8     1859.58     1928.93     62.19 o 
  -4   2   8     6633.89     6204.43     74.25 o 
  -3   2   8     2522.74     2178.90     33.76 o 
  -2   2   8     1054.11     1183.94     24.61 o 
  -1   2   8    23097.04    25091.56    169.49 o 
   0   2   8      259.94      284.08     15.18 o 
   1   2   8      346.26      372.90     19.94 o 
   2   2   8       44.96      114.47     17.44 o 
   3   2   8     2294.01     2180.32     46.61 o 
   4   2   8     2640.78     2611.78     30.44 o 
   5   2   8      156.18      149.54     25.86 o 
   6   2   8       33.73       20.63     38.33 o 
   7   2   8     1580.15     1534.28     59.40 o 
   8   2   8      143.53      173.90     52.53 o 
   9   2   8      614.44      622.90     55.58 o 
 -11   3   8        1.49      -10.01     92.03 o 
 -10   3   8      653.03      664.82     86.56 o 
  -9   3   8     4368.03     4155.65    118.14 o 
  -8   3   8     2641.73     2401.53     97.72 o 
  -7   3   8      616.09      570.39     37.22 o 
  -6   3   8     2265.89     2251.71     70.39 o 
  -5   3   8     6853.16     6490.41     82.26 o 
  -4   3   8      173.79      157.59     11.52 o 
  -3   3   8     3672.70     3270.83     27.17 o 
  -2   3   8    22943.65    23794.78    356.66 o 
  -1   3   8      957.95     1152.55     28.47 o 
   0   3   8     8464.40     9506.29    104.97 o 
   1   3   8      730.85      834.55     14.05 o 
   2   3   8      872.34      907.59     26.58 o 
   3   3   8     3611.52     3064.41     35.89 o 
   4   3   8       42.31        8.44     14.95 o 
   5   3   8        9.53       -2.03     25.76 o 
   6   3   8     1121.22     1176.10     46.09 o 
   7   3   8       56.37       90.71     54.10 o 
   8   3   8      546.74      566.97     53.31 o 
   9   3   8      544.06      691.33     60.53 o 
 -11   4   8       27.23       95.64     80.19 o 
 -10   4   8       82.57       95.69     69.30 o 
  -9   4   8     2145.26     2073.72     97.37 o 
  -8   4   8      623.35      613.09     90.79 o 
  -7   4   8     1810.97     1763.26     70.28 o 
  -6   4   8     2298.56     2362.80     63.04 o 
  -5   4   8      385.01      297.68     52.31 o 
  -4   4   8     4128.59     3595.31     75.25 o 
  -3   4   8     1329.86     1111.95     59.71 o 
  -2   4   8     2882.24     2881.23     51.29 o 
  -1   4   8    21012.80    21889.98    159.42 o 
   0   4   8     2874.19     3046.75     36.17 o 
   1   4   8     8681.88     9185.17     75.78 o 
   2   4   8    11121.56    10803.03     83.03 o 
   3   4   8     8257.40     8311.66     89.05 o 
   4   4   8     1262.24     1270.78     25.17 o 
   5   4   8      849.55      838.89     32.38 o 
   6   4   8       11.68        2.85     40.66 o 
   7   4   8      784.98      657.11     55.91 o 
   8   4   8        6.71       10.76     67.73 o 
   9   4   8      911.77      986.66     79.85 o 
 -11   5   8      138.45      129.12     85.70 o 
 -10   5   8      915.15      853.95     98.20 o 
  -9   5   8     1653.80     1688.06    103.19 o 
  -8   5   8      522.25      433.78     64.72 o 
  -7   5   8      715.31      628.43     69.70 o 
  -6   5   8     1667.66     1475.41     54.13 o 
  -5   5   8    13878.22    14610.79    188.46 o 
  -4   5   8      485.39      402.57     51.33 o 
  -3   5   8     4027.32     3981.14     76.93 o 
  -2   5   8    15728.84    15308.55    158.08 o 
  -1   5   8     1432.41     1478.91     34.66 o 
   0   5   8    19060.62    20741.44    135.69 o 
   1   5   8     4645.70     5138.75     41.10 o 
   2   5   8     6132.01     6421.60     78.55 o 
   3   5   8      147.86      234.93     19.14 o 
   4   5   8      154.40       94.90     28.93 o 
   5   5   8      704.58      563.72     35.77 o 
   6   5   8      388.83      405.57     49.47 o 
   7   5   8       25.42       52.28     63.48 o 
   8   5   8      519.22      430.78     72.20 o 
   9   5   8      303.51      331.88     67.45 o 
 -11   6   8      211.37       73.30     96.08 o 
 -10   6   8       22.22        4.06     84.29 o 
  -9   6   8      493.47      469.37     82.79 o 
  -8   6   8        7.14      -13.29     63.57 o 
  -7   6   8      936.92      926.62     69.67 o 
  -6   6   8      186.49      197.02     33.38 o 
  -5   6   8       62.99       45.32     54.76 o 
  -4   6   8    10652.08    11030.06    119.82 o 
  -3   6   8      114.66       27.77     55.36 o 
  -2   6   8        6.75       -0.08     50.43 o 
  -1   6   8    16548.15    16370.12    126.59 o 
   0   6   8    14955.21    16547.35     70.12 o 
   1   6   8      151.69      118.44     32.34 o 
   2   6   8       33.06       26.15     21.73 o 
   3   6   8      367.61      303.72     30.72 o 
   4   6   8     2038.38     2049.59     42.33 o 
   5   6   8     1337.07     1458.56     80.79 o 
   6   6   8      630.26      607.75     54.26 o 
   7   6   8      849.05      906.88     92.85 o 
   8   6   8      179.93      188.50     69.30 o 
   9   6   8     1780.42     1915.88     88.85 o 
 -11   7   8       96.17      114.15     96.83 o 
 -10   7   8     1584.95     1546.53     95.05 o 
  -9   7   8      299.35      300.18     66.39 o 
  -8   7   8        4.24      -42.73     58.68 o 
  -7   7   8      188.11      209.58     67.16 o 
  -6   7   8     4832.45     5220.95    100.59 o 
  -5   7   8    10467.73    10731.70    134.36 o 
  -4   7   8     2318.08     2327.75     80.91 o 
  -3   7   8     4286.69     4189.52     84.87 o 
  -2   7   8    22060.92    22178.61    326.37 o 
  -1   7   8      931.58      986.06     39.00 o 
   0   7   8     3022.02     3097.66     42.00 o 
   1   7   8      542.26      563.31     39.51 o 
   2   7   8      305.65      268.80     36.56 o 
   3   7   8     2969.41     2672.99     46.12 o 
   4   7   8     1007.82      885.89     39.42 o 
   5   7   8      447.80      453.02     67.38 o 
   6   7   8       20.28      -24.98     50.17 o 
   7   7   8      148.61       93.34     82.95 o 
   8   7   8     2253.55     2158.70    107.87 o 
   9   7   8       23.26        4.31     90.51 o 
 -11   8   8        7.44       35.95    103.86 o 
 -10   8   8       40.56      -17.79     89.76 o 
  -9   8   8     2029.32     2013.17     79.19 o 
  -8   8   8     1061.36     1129.39     76.13 o 
  -7   8   8     4025.29     3952.28     90.36 o 
  -6   8   8      289.19      226.41     69.09 o 
  -5   8   8     1751.73     1575.08     90.71 o 
  -4   8   8     8728.31     8291.02    133.06 o 
  -3   8   8     5232.55     5061.53     93.05 o 
  -2   8   8     1683.19     1754.14     69.13 o 
  -1   8   8    19603.32    20988.29     91.59 o 
   0   8   8     1735.44     1753.83     49.66 o 
   1   8   8      175.93      166.59     40.68 o 
   2   8   8     3167.30     3056.63     61.19 o 
   3   8   8     1905.18     1744.37     45.70 o 
   4   8   8     2373.95     2402.55     49.73 o 
   5   8   8      258.45      250.79     53.78 o 
   6   8   8      353.53      296.60     55.76 o 
   7   8   8      436.59      478.55     59.57 o 
   8   8   8        3.10       30.23     83.48 o 
   9   8   8     1428.97     1357.20    100.07 o 
 -11   9   8      219.08      279.85    109.71 o 
 -10   9   8      761.10      792.19     76.94 o 
  -9   9   8      215.19      206.25     69.21 o 
  -8   9   8     1421.40     1392.41     71.13 o 
  -7   9   8      109.73      101.49     62.49 o 
  -6   9   8     1771.12     1946.90     76.07 o 
  -5   9   8      565.00      538.28     84.83 o 
  -4   9   8     1580.51     1487.34     82.97 o 
  -3   9   8      132.63       59.83     66.85 o 
  -2   9   8    28484.31    29671.05    316.67 o 
  -1   9   8      258.94      203.19     37.02 o 
   0   9   8     1743.64     1705.90     39.02 o 
   1   9   8     1792.43     1760.72     53.26 o 
   2   9   8     1832.62     1799.92     54.10 o 
   3   9   8     7309.94     7043.93    113.06 o 
   4   9   8      197.82      153.47     42.02 o 
   5   9   8      412.23      412.97     55.87 o 
   6   9   8       25.76        3.10     52.64 o 
   7   9   8      265.64      255.50     56.22 o 
   8   9   8      755.73      633.83     89.35 o 
   9   9   8       25.49       -5.14     80.40 o 
 -10  10   8      107.31       59.82     65.60 o 
  -9  10   8     1049.80     1194.28     80.25 o 
  -8  10   8      165.55      164.80     67.90 o 
  -7  10   8     1545.52     1633.10     82.78 o 
  -6  10   8      623.36      618.85     83.42 o 
  -5  10   8      648.40      617.25     80.63 o 
  -4  10   8     9514.65     9239.17    127.73 o 
  -3  10   8     7155.84     6660.47    108.17 o 
  -2  10   8      125.70      129.59     40.57 o 
  -1  10   8     2748.83     2532.63     63.47 o 
   0  10   8       77.37       66.18     42.65 o 
   1  10   8        6.74        3.52     47.02 o 
   2  10   8     3082.55     2735.94     90.38 o 
   3  10   8     3196.76     3206.56     70.76 o 
   4  10   8     1611.13     1728.70     57.45 o 
   5  10   8      647.85      577.13     59.10 o 
   6  10   8      573.06      549.30     56.00 o 
   7  10   8        8.86      -18.25     54.42 o 
   8  10   8        2.62       19.22     87.89 o 
 -10  11   8       12.70        5.81     64.85 o 
  -9  11   8      571.43      567.62     80.24 o 
  -8  11   8       24.05        5.60     73.76 o 
  -7  11   8      832.25      729.79     68.73 o 
  -6  11   8       96.76       88.88     84.00 o 
  -5  11   8     4442.29     4415.98    143.08 o 
  -4  11   8      802.80      909.39     90.79 o 
  -3  11   8       18.72      -21.61     75.28 o 
  -2  11   8     7709.72     7343.35     68.03 o 
  -1  11   8      117.58      148.91     37.63 o 
   0  11   8     1986.78     2007.58     74.20 o 
   1  11   8      832.50      775.23     55.84 o 
   2  11   8     1677.49     1631.58     62.15 o 
   3  11   8     5740.16     5904.16    146.19 o 
   4  11   8      846.62      845.27     56.16 o 
   5  11   8        1.71       11.00     56.35 o 
   6  11   8      261.54      234.89     55.07 o 
   7  11   8       98.04      116.94     60.53 o 
   8  11   8     1223.88     1284.43    104.35 o 
 -10  12   8      693.85      814.66     80.49 o 
  -9  12   8      633.37      686.38     85.16 o 
  -8  12   8     1074.31      991.41     83.49 o 
  -7  12   8     2788.61     2898.43     89.24 o 
  -6  12   8     3574.62     3687.02    111.42 o 
  -5  12   8      100.74      -27.08     89.17 o 
  -4  12   8     5016.72     4876.05    117.51 o 
  -3  12   8      820.17      754.62     88.84 o 
  -2  12   8      340.85      373.75     42.24 o 
  -1  12   8     9534.42     9527.47    114.40 o 
   0  12   8      221.10      216.22     69.18 o 
   1  12   8        8.36       21.30     57.40 o 
   2  12   8     1194.94     1169.84     63.07 o 
   3  12   8     3002.30     3098.54     96.40 o 
   4  12   8      787.14      784.05     63.56 o 
   5  12   8       10.99       25.03     56.28 o 
   6  12   8        0.19       -8.96     59.86 o 
   7  12   8      325.82      422.11     65.63 o 
   8  12   8       94.37      130.99     89.32 o 
  -9  13   8      973.56     1033.77     82.20 o 
  -8  13   8      458.44      415.91     72.93 o 
  -7  13   8       37.33       68.56     86.72 o 
  -6  13   8     2954.07     2819.67    117.29 o 
  -5  13   8     4465.67     4633.21    116.26 o 
  -4  13   8       24.41      -12.45     86.50 o 
  -3  13   8      196.79      175.89     83.87 o 
  -2  13   8     7610.19     7475.66     73.93 o 
  -1  13   8      278.91      283.78     38.43 o 
   0  13   8     3268.71     3263.89     92.85 o 
   1  13   8      228.14      190.31     59.21 o 
   2  13   8      725.13      679.05     62.41 o 
   3  13   8      669.79      808.74     63.96 o 
   4  13   8       43.19      -32.96     54.63 o 
   5  13   8      166.26      195.30     79.50 o 
   6  13   8      645.12      580.27     67.19 o 
   7  13   8       16.04        3.57     60.02 o 
  -9  14   8      357.38      316.47     72.11 o 
  -8  14   8      448.52      403.11     85.11 o 
  -7  14   8      223.03      214.52     92.40 o 
  -6  14   8     1061.30     1074.03    100.22 o 
  -5  14   8      841.20      832.43     96.98 o 
  -4  14   8     2802.26     2700.84     98.23 o 
  -3  14   8      290.74      350.09     82.74 o 
  -2  14   8      546.11      474.02     48.00 o 
  -1  14   8     6117.93     6040.58     74.24 o 
   0  14   8     1184.40     1016.57     78.42 o 
   1  14   8       70.12       67.40     70.52 o 
   2  14   8       17.01       24.71     61.64 o 
   3  14   8       23.71       55.27     59.27 o 
   4  14   8     3017.78     3147.33    128.78 o 
   5  14   8      653.57      588.11     79.52 o 
   6  14   8       12.64       -1.63     67.89 o 
   7  14   8      330.45      369.73     69.67 o 
  -9  15   8     1485.95     1530.42    112.13 o 
  -8  15   8     1101.39     1219.86     78.09 o 
  -7  15   8      181.73      182.75     94.02 o 
  -6  15   8     1084.43     1063.24     96.42 o 
  -5  15   8     6734.77     6741.57    138.49 o 
  -4  15   8       14.11       72.50     73.99 o 
  -3  15   8      847.31      874.19     92.65 o 
  -2  15   8     2420.17     2457.29    152.50 o 
  -1  15   8      372.36      395.00     78.87 o 
   0  15   8     1382.68     1407.31    106.86 o 
   1  15   8     1445.11     1387.67     82.11 o 
   2  15   8       62.52       55.12     60.19 o 
   3  15   8     1125.85     1165.26    133.94 o 
   4  15   8        3.77       31.38     56.70 o 
   5  15   8       15.40      -17.92     74.72 o 
   6  15   8      232.94      221.19     68.26 o 
   7  15   8       18.30       18.63     67.85 o 
  -8  16   8      328.44      218.33     78.14 o 
  -7  16   8      265.57      248.15    107.12 o 
  -6  16   8     2861.06     2789.12    110.08 o 
  -5  16   8      307.04      211.79     89.53 o 
  -4  16   8     2569.81     2651.50    115.34 o 
  -3  16   8      248.83      312.26     90.11 o 
  -2  16   8       97.75       65.80     80.76 o 
  -1  16   8     3116.34     3051.73    102.67 o 
   0  16   8     1540.98     1565.64    102.75 o 
   1  16   8      375.39      370.46     75.86 o 
   2  16   8     1608.98     1596.95    111.09 o 
   3  16   8     1742.61     1858.11     76.92 o 
   4  16   8      971.69      734.14     88.96 o 
   5  16   8       24.73       -0.41     76.99 o 
   6  16   8        0.01      -25.84     89.61 o 
  -8  17   8      686.31      891.39    118.36 o 
  -7  17   8       25.23       26.96     97.96 o 
  -6  17   8       36.69       46.58    105.25 o 
  -5  17   8     2059.35     2185.50    110.18 o 
  -4  17   8       47.53       83.85     88.84 o 
  -3  17   8     1080.10     1081.56     95.32 o 
  -2  17   8     2786.80     2828.17    238.69 o 
  -1  17   8      144.24      153.40     89.50 o 
   0  17   8      107.14       50.62     76.02 o 
   1  17   8      608.19      657.65    111.14 o 
   2  17   8      171.16      150.53     66.74 o 
   3  17   8     1299.24     1340.58    125.64 o 
   4  17   8       28.98       25.24     87.86 o 
   5  17   8       20.83       40.14     81.37 o 
   6  17   8       19.98       31.35     76.41 o 
  -7  18   8      130.71      161.29    104.95 o 
  -6  18   8      246.12      340.61     93.80 o 
  -5  18   8      113.02       90.73    113.19 o 
  -4  18   8     1486.54     1480.60    105.93 o 
  -3  18   8      323.59      305.66     78.99 o 
  -2  18   8       95.00      185.50     93.53 o 
  -1  18   8     1368.04     1399.31    102.23 o 
   0  18   8        5.18      -50.68     86.06 o 
   1  18   8      790.05      791.61     91.44 o 
   2  18   8      757.46      779.34     77.75 o 
   3  18   8      804.20      798.81     72.96 o 
   4  18   8      613.84      608.90     94.88 o 
   5  18   8       19.85      -40.87     88.24 o 
  -6  19   8      142.93      118.21    100.57 o 
  -5  19   8     1474.97     1620.26    104.87 o 
  -4  19   8       20.17       95.73     89.36 o 
  -3  19   8      183.71      234.87     88.65 o 
  -2  19   8      991.45     1090.20    103.57 o 
  -1  19   8      721.73      621.30     88.97 o 
   0  19   8     2993.22     3053.19    127.63 o 
   1  19   8     1293.12     1202.28     94.68 o 
   2  19   8      272.98      179.39     70.40 o 
   3  19   8     1074.61     1143.06     94.12 o 
   4  19   8       84.71      141.14     83.74 o 
  -5  20   8      502.43      626.18    106.72 o 
  -4  20   8     2060.46     2416.41    229.98 o 
  -3  20   8      177.35      153.19     89.96 o 
  -2  20   8      366.71      292.20    101.67 o 
  -1  20   8     4963.91     5144.10    194.53 o 
   0  20   8     1018.44     1021.61    103.52 o 
   1  20   8        5.48        9.05     98.50 o 
   2  20   8      346.98      304.92     69.82 o 
   3  20   8      453.11      467.06     74.71 o 
  -4  21   8       10.19       37.23    110.31 o 
  -3  21   8      456.92      456.48     89.92 o 
  -2  21   8     2938.54     3311.64    147.79 o 
  -1  21   8      854.36      820.06    129.88 o 
   0  21   8      126.03       99.73     96.72 o 
   1  21   8      203.96      244.33     99.26 o 
   2  21   8      353.53      317.41     69.99 o 
  -2  22   8        0.87        7.72    105.89 o 
  -1  22   8      710.79      720.97    104.03 o 
   0  22   8      143.55       82.55     90.79 o 
 -11   1   9       79.51      129.15     94.51 o 
 -10   1   9      487.90      474.65     81.72 o 
  -9   1   9       83.26       46.46     77.97 o 
  -8   1   9        0.35      -31.38     67.54 o 
  -7   1   9       39.28       -0.14     75.94 o 
  -6   1   9        6.06      -47.95     71.84 o 
  -5   1   9     1706.31     1697.82     61.76 o 
  -4   1   9      590.13      640.11     18.27 o 
  -3   1   9      208.24      263.99     15.88 o 
  -2   1   9        4.11       11.08     18.59 o 
  -1   1   9       47.00       40.00     18.23 o 
   0   1   9       29.16       19.29     13.60 o 
   1   1   9       49.26       26.60     12.10 o 
   2   1   9     1052.40     1116.17     27.67 o 
   3   1   9     1001.70     1042.81     26.73 o 
   4   1   9      389.34      383.32     22.98 o 
   5   1   9      149.42      134.36     29.09 o 
   6   1   9      408.24      410.79     52.72 o 
   7   1   9        0.08       -6.02     61.39 o 
   8   1   9       53.85       50.14     61.88 o 
   9   1   9      108.29       90.90     83.89 o 
 -11   2   9      314.24      262.60    102.87 o 
 -10   2   9       31.25      -34.71     82.24 o 
  -9   2   9       72.93       -9.37     84.25 o 
  -8   2   9      679.40      602.56     90.33 o 
  -7   2   9      565.94      571.44     81.48 o 
  -6   2   9     1018.62      998.19     60.82 o 
  -5   2   9       11.03       27.14     11.19 o 
  -4   2   9     3503.74     3577.03     33.29 o 
  -3   2   9       55.65       46.87     16.05 o 
  -2   2   9       16.38       12.81     25.03 o 
  -1   2   9       37.77       71.33     22.50 o 
   0   2   9        5.33       18.07     14.59 o 
   1   2   9      828.55      896.77     21.20 o 
   2   2   9      584.67      587.94     20.56 o 
   3   2   9      548.12      528.71     22.91 o 
   4   2   9     1250.83     1271.32     34.23 o 
   5   2   9        7.89        2.34     32.87 o 
   6   2   9      130.74       68.67     64.92 o 
   7   2   9      201.15      272.60     94.52 o 
   8   2   9       26.84       29.80     59.36 o 
   9   2   9       86.72       84.55     66.38 o 
 -11   3   9       58.22       16.42     86.57 o 
 -10   3   9      105.55      158.26     86.51 o 
  -9   3   9      251.88      211.42     76.96 o 
  -8   3   9        7.37      -21.64     81.10 o 
  -7   3   9      411.67      470.72     61.74 o 
  -6   3   9       52.92       82.24     59.19 o 
  -5   3   9      191.47      210.21     53.82 o 
  -4   3   9     1524.41     1725.26     21.46 o 
  -3   3   9        0.50       -7.16     19.02 o 
  -2   3   9      442.72      429.51     28.81 o 
  -1   3   9      439.08      475.84     26.71 o 
   0   3   9     4739.14     4890.87     33.94 o 
   1   3   9      117.46      102.25     10.33 o 
   2   3   9       55.55       16.67     21.75 o 
   3   3   9      742.38      768.61     26.07 o 
   4   3   9      102.09       98.72     33.72 o 
   5   3   9       97.59      108.60     38.30 o 
   6   3   9      205.44      183.71     66.24 o 
   7   3   9       56.80       76.68     64.90 o 
   8   3   9        5.97       16.53     65.89 o 
   9   3   9       18.41       12.79     61.41 o 
 -11   4   9       22.40       19.27     83.45 o 
 -10   4   9       37.73      -18.75     84.31 o 
  -9   4   9       11.76       33.41     64.18 o 
  -8   4   9        3.48       44.80     80.58 o 
  -7   4   9      404.30      386.32     66.54 o 
  -6   4   9       61.33       54.77     53.36 o 
  -5   4   9       20.61        7.34     13.93 o 
  -4   4   9     2158.79     2319.89     45.66 o 
  -3   4   9      323.62      298.97     27.41 o 
  -2   4   9       12.58        6.32     29.08 o 
  -1   4   9       46.79       88.63     26.38 o 
   0   4   9       72.34       56.53     20.06 o 
   1   4   9     1976.27     2151.79     23.90 o 
   2   4   9      517.94      594.67     35.06 o 
   3   4   9     2298.62     2510.09     46.74 o 
   4   4   9      296.94      312.58     30.55 o 
   5   4   9       26.13       17.99     39.56 o 
   6   4   9      137.81       57.38     59.24 o 
   7   4   9        3.86        1.12     59.65 o 
   8   4   9        0.06      -85.96     89.98 o 
   9   4   9        4.85       42.45     90.99 o 
 -11   5   9        9.59      -33.13     90.42 o 
 -10   5   9       81.47       25.18     85.18 o 
  -9   5   9       13.79       20.14     87.96 o 
  -8   5   9      135.75      214.16     68.54 o 
  -7   5   9       25.16       17.31     64.51 o 
  -6   5   9     1148.08     1147.01     70.76 o 
  -5   5   9      533.45      558.12     56.74 o 
  -4   5   9      445.45      516.89     53.33 o 
  -3   5   9      535.46      551.10     41.57 o 
  -2   5   9      277.27      275.41     41.13 o 
  -1   5   9       39.50       73.48     30.52 o 
   0   5   9     2033.82     1969.11     32.83 o 
   1   5   9      244.79      194.39     17.49 o 
   2   5   9     5091.70     5642.28     77.40 o 
   3   5   9      182.91      160.43     15.68 o 
   4   5   9       13.78       18.29     23.36 o 
   5   5   9      860.22      890.89     48.66 o 
   6   5   9      862.11      802.53     49.34 o 
   7   5   9       74.94       72.66     86.00 o 
   8   5   9      157.09      156.60     82.19 o 
   9   5   9        5.04       85.49     78.03 o 
 -11   6   9      348.18      353.26     87.56 o 
 -10   6   9      175.45      126.41     77.36 o 
  -9   6   9       23.89       28.21     87.36 o 
  -8   6   9      128.30      126.45     68.36 o 
  -7   6   9       35.10       30.95     65.32 o 
  -6   6   9       93.25       85.23     25.79 o 
  -5   6   9      946.77      995.22     63.75 o 
  -4   6   9       21.82       31.77     61.17 o 
  -3   6   9       41.64       46.50     56.34 o 
  -2   6   9     1995.64     1895.33     50.79 o 
  -1   6   9       53.37       92.82     32.42 o 
   0   6   9      874.42     1027.36     33.60 o 
   1   6   9      961.51      867.01     34.83 o 
   2   6   9     1018.12      903.75     21.45 o 
   3   6   9      141.33      137.68     20.78 o 
   4   6   9       82.75       78.31     30.17 o 
   5   6   9       80.50       81.41     46.76 o 
   6   6   9       44.46       45.11     49.64 o 
   7   6   9        3.49       12.65     85.43 o 
   8   6   9      405.53      391.66     95.91 o 
   9   6   9       17.44       -1.05     90.99 o 
 -11   7   9       13.74      -19.08     91.61 o 
 -10   7   9      114.26       20.43     90.12 o 
  -9   7   9      356.55      351.80     67.09 o 
  -8   7   9       20.23       35.95     62.04 o 
  -7   7   9        0.55       23.59     66.66 o 
  -6   7   9      641.81      674.24     36.71 o 
  -5   7   9     2000.03     2014.85     72.75 o 
  -4   7   9     1467.35     1407.29     74.89 o 
  -3   7   9      906.97     1073.36     67.32 o 
  -2   7   9     2123.73     1911.51     64.80 o 
  -1   7   9     2252.92     2621.98     58.02 o 
   0   7   9      198.46      239.97     32.33 o 
   1   7   9     2045.16     1974.44     45.46 o 
   2   7   9      124.24      100.54     32.68 o 
   3   7   9      412.77      445.26     34.93 o 
   4   7   9      165.69      116.33     33.76 o 
   5   7   9        9.53       -2.38     49.38 o 
   6   7   9       19.40       39.41     48.59 o 
   7   7   9       42.80       -6.44     81.41 o 
   8   7   9        6.67      -18.51     80.94 o 
   9   7   9       73.59      141.14     99.67 o 
 -11   8   9       32.21       98.89     97.43 o 
 -10   8   9       33.01      116.90     91.88 o 
  -9   8   9        9.79       21.29     64.14 o 
  -8   8   9       17.03       20.36     63.52 o 
  -7   8   9      208.92      165.49     64.67 o 
  -6   8   9       37.55      100.23     66.99 o 
  -5   8   9       46.22       33.01     77.48 o 
  -4   8   9     3487.80     3369.22     93.25 o 
  -3   8   9      480.39      489.36     64.59 o 
  -2   8   9      297.54      327.48     47.14 o 
  -1   8   9     3180.35     2984.00     57.79 o 
   0   8   9      275.54      303.66     33.54 o 
   1   8   9       44.43       37.94     39.44 o 
   2   8   9     1500.81     1381.50     46.47 o 
   3   8   9      325.79      312.14     38.06 o 
   4   8   9        7.80        7.42     36.90 o 
   5   8   9       40.54       57.77     51.82 o 
   6   8   9       51.57       24.25     51.90 o 
   7   8   9        4.82      -18.07     77.54 o 
   8   8   9       10.23      -62.46     86.16 o 
 -11   9   9       43.58       34.93     84.36 o 
 -10   9   9       14.72       53.14     72.22 o 
  -9   9   9       51.63       21.24     65.67 o 
  -8   9   9      390.59      382.75     68.03 o 
  -7   9   9        7.75       23.46     64.04 o 
  -6   9   9      167.21      195.75     69.90 o 
  -5   9   9      508.80      454.76     88.97 o 
  -4   9   9        2.24       37.25     72.95 o 
  -3   9   9       25.59      -11.16     67.24 o 
  -2   9   9      743.35      706.22     43.08 o 
  -1   9   9      369.49      354.44     40.09 o 
   0   9   9      484.40      494.34     36.26 o 
   1   9   9      331.33      255.42     46.80 o 
   2   9   9     1982.58     2078.10     56.39 o 
   3   9   9       21.23       12.93     40.53 o 
   4   9   9      259.70      314.12     56.89 o 
   5   9   9       34.73       48.80     53.25 o 
   6   9   9       24.69       -9.76     49.61 o 
   7   9   9      906.10      987.72     94.89 o 
   8   9   9      115.29       76.26     99.95 o 
 -10  10   9        8.88       -5.68     72.66 o 
  -9  10   9       80.77       99.48     63.02 o 
  -8  10   9      649.65      676.24     76.31 o 
  -7  10   9      156.19      117.69     67.02 o 
  -6  10   9       34.25       46.43     86.46 o 
  -5  10   9      895.68      828.35     85.70 o 
  -4  10   9        6.07       28.92     76.57 o 
  -3  10   9      284.16      235.08     69.70 o 
  -2  10   9        3.55       15.32     42.84 o 
  -1  10   9      267.10      217.26     39.39 o 
   0  10   9       14.42       -2.44     35.51 o 
   1  10   9     1909.49     1819.00     58.38 o 
   2  10   9       93.59       82.34     46.95 o 
   3  10   9        5.94      -19.87     46.56 o 
   4  10   9     1799.26     1645.76     66.37 o 
   5  10   9     1037.59      979.01     59.74 o 
   6  10   9        2.64       21.46     52.89 o 
   7  10   9      155.33      142.44     86.93 o 
   8  10   9      128.88       97.35     89.49 o 
 -10  11   9       89.10       89.76     70.79 o 
  -9  11   9      159.71      168.84     70.66 o 
  -8  11   9       55.04       17.10     73.35 o 
  -7  11   9      893.90     1004.44     78.71 o 
  -6  11   9     1041.01     1045.51    103.56 o 
  -5  11   9      591.14      688.31     82.06 o 
  -4  11   9       92.67      137.74     81.12 o 
  -3  11   9      560.06      527.42    110.73 o 
  -2  11   9       17.26       21.95     43.31 o 
  -1  11   9      888.23     1014.55     45.19 o 
   0  11   9       41.90       24.74     53.96 o 
   1  11   9      210.85      143.89     52.57 o 
   2  11   9     1070.83     1311.89     59.95 o 
   3  11   9      129.19       72.55     49.81 o 
   4  11   9      358.63      409.24     60.60 o 
   5  11   9      327.83      348.34     58.06 o 
   6  11   9      152.65      155.21     59.63 o 
   7  11   9        0.19       14.52     82.60 o 
   8  11   9       94.03       25.80     76.91 o 
 -10  12   9        9.89      -60.19     74.71 o 
  -9  12   9        0.62       -3.82     75.55 o 
  -8  12   9      282.79      331.43     76.97 o 
  -7  12   9      684.64      705.24     77.26 o 
  -6  12   9     1254.43     1159.72     99.61 o 
  -5  12   9     1211.06     1033.52    128.04 o 
  -4  12   9      133.24      130.09     82.40 o 
  -3  12   9       50.61       41.96     72.19 o 
  -2  12   9       59.95       29.64     40.19 o 
  -1  12   9       58.00       44.65     39.61 o 
   0  12   9     1165.68     1226.29     80.02 o 
   1  12   9     1075.19      954.66     62.27 o 
   2  12   9     1376.59     1349.90     63.14 o 
   3  12   9      109.91      161.80     54.69 o 
   4  12   9      183.35      105.23     75.38 o 
   5  12   9      508.35      521.61     66.01 o 
   6  12   9      841.23      848.01     67.66 o 
   7  12   9        8.81      -31.16    134.03 o 
  -9  13   9      375.38      348.43     71.86 o 
  -8  13   9       21.47       10.63     66.54 o 
  -7  13   9       13.53      -45.82     82.95 o 
  -6  13   9      117.87       64.61     80.95 o 
  -5  13   9      370.08      301.52     89.53 o 
  -4  13   9       28.18       25.26     82.31 o 
  -3  13   9        0.60       26.56     55.05 o 
  -2  13   9      457.46      457.14     46.89 o 
  -1  13   9      270.31      293.31     40.41 o 
   0  13   9        0.03       -5.16     67.21 o 
   1  13   9       11.70       16.29     57.61 o 
   2  13   9     1290.51     1475.28     76.38 o 
   3  13   9     2455.67     2643.94     98.12 o 
   4  13   9      631.55      674.86     98.53 o 
   5  13   9      117.42       99.69     73.87 o 
   6  13   9      288.88      301.36     59.36 o 
   7  13   9      292.51      214.15     81.40 o 
  -9  14   9       66.26       89.64     73.94 o 
  -8  14   9     1053.79     1126.89     79.72 o 
  -7  14   9        8.54       -0.87     93.38 o 
  -6  14   9       74.92       93.27     89.13 o 
  -5  14   9       19.20        4.68     89.76 o 
  -4  14   9       72.80       58.15     71.13 o 
  -3  14   9       54.79       27.42     52.62 o 
  -2  14   9       37.14       34.05     48.43 o 
  -1  14   9       71.05       42.00     43.11 o 
   0  14   9       96.38      108.07     72.73 o 
   1  14   9      141.58      112.86     60.22 o 
   2  14   9       14.57       -3.24     56.96 o 
   3  14   9     3334.88     3371.72     78.18 o 
   4  14   9      474.82      498.16    104.61 o 
   5  14   9      721.79      660.78     79.63 o 
   6  14   9       49.79       74.36     65.39 o 
   7  14   9       12.85        4.53     97.57 o 
  -9  15   9        6.37      -39.27     81.21 o 
  -8  15   9        0.09       61.22     75.10 o 
  -7  15   9      403.08      485.45    107.90 o 
  -6  15   9        0.56       -3.24     85.37 o 
  -5  15   9      177.62      134.21     81.92 o 
  -4  15   9      377.82      390.33     83.94 o 
  -3  15   9       81.93      130.28     76.22 o 
  -2  15   9        2.60      -26.74     69.90 o 
  -1  15   9        0.19       14.30     74.22 o 
   0  15   9      440.21      453.89     75.06 o 
   1  15   9       38.84        8.41     58.86 o 
   2  15   9      176.18      166.01     58.85 o 
   3  15   9      319.16      265.04     59.62 o 
   4  15   9        2.78      -18.69     76.21 o 
   5  15   9       10.30       27.25     79.74 o 
   6  15   9      623.78      664.74     74.49 o 
  -8  16   9      731.97      719.28     89.39 o 
  -7  16   9      193.09      218.41    102.19 o 
  -6  16   9       18.94       13.71    101.61 o 
  -5  16   9        2.70       25.55     97.01 o 
  -4  16   9       97.64       38.92     79.61 o 
  -3  16   9      680.34      617.56     93.12 o 
  -2  16   9      164.59       87.52     81.13 o 
  -1  16   9     1204.81     1095.79    128.73 o 
   0  16   9        0.70      -33.38     81.14 o 
   1  16   9      236.23      222.44     58.61 o 
   2  16   9      383.45      465.41     64.56 o 
   3  16   9      149.24      176.10     60.79 o 
   4  16   9      145.84      124.69     83.18 o 
   5  16   9      727.11      722.28    162.17 o 
   6  16   9       43.22       -3.29     67.70 o 
  -7  17   9      119.25      104.12     97.66 o 
  -6  17   9        5.00       59.18     94.84 o 
  -5  17   9       29.72       55.16     86.80 o 
  -4  17   9       17.56        8.10    100.62 o 
  -3  17   9      508.14      673.96     97.36 o 
  -2  17   9      152.45      129.28     78.37 o 
  -1  17   9      516.77      472.68     88.80 o 
   0  17   9       15.40       81.86     77.08 o 
   1  17   9      340.67      388.22     69.42 o 
   2  17   9      367.11      321.42     69.96 o 
   3  17   9      204.92      170.61     78.93 o 
   4  17   9      167.05      168.58     87.56 o 
   5  17   9      114.12      115.55     85.05 o 
  -7  18   9      180.02      179.33     93.93 o 
  -6  18   9        8.37       57.91     88.91 o 
  -5  18   9       13.85      -48.40     90.03 o 
  -4  18   9      171.17      124.39     85.26 o 
  -3  18   9      170.93      140.89     89.48 o 
  -2  18   9       17.02      -21.27     81.49 o 
  -1  18   9       33.48       12.07     80.68 o 
   0  18   9      735.56      850.74    128.51 o 
   1  18   9       91.45       61.51     77.78 o 
   2  18   9        8.04        1.62     65.68 o 
   3  18   9       18.85       10.46     94.22 o 
   4  18   9        5.16       44.39     78.08 o 
   5  18   9      353.44      335.93     96.96 o 
  -6  19   9      105.13      211.17    101.15 o 
  -5  19   9       19.97      -32.90    103.34 o 
  -4  19   9       29.75       16.10     88.07 o 
  -3  19   9      136.61       85.68     99.30 o 
  -2  19   9       71.30       64.55    169.58 o 
  -1  19   9      129.87      174.43     88.49 o 
   0  19   9      142.50      162.38     80.65 o 
   1  19   9      132.31      139.21     87.94 o 
   2  19   9      308.23      375.46     63.89 o 
   3  19   9        4.66      -32.47     76.49 o 
   4  19   9        0.47       34.41     85.71 o 
  -5  20   9        5.79      -28.04     92.19 o 
  -4  20   9       11.41       95.56     93.25 o 
  -3  20   9       41.24       18.30    104.03 o 
  -2  20   9        0.35       20.84     96.49 o 
  -1  20   9        2.73      -10.71     81.42 o 
   0  20   9      504.62      516.41     94.01 o 
   1  20   9      141.03      113.93     84.49 o 
   2  20   9        3.63       24.69     70.09 o 
   3  20   9        9.39       13.70    101.25 o 
  -4  21   9      105.67       90.38     98.49 o 
  -3  21   9       14.69       50.04    105.29 o 
  -2  21   9      105.66      127.65     92.99 o 
  -1  21   9       42.40       30.15     88.76 o 
   0  21   9      189.77      242.72     91.57 o 
   1  21   9       13.60      -35.25     94.21 o 
 -11   0  10      176.83      112.01    130.05 o 
 -10   0  10      103.87      130.41    134.17 o 
  -9   0  10      246.50      304.69    132.17 o 
  -8   0  10     1176.56      952.42    123.64 o 
  -7   0  10        0.49      -59.50    101.06 o 
  -6   0  10      906.86      680.35    113.99 o 
  -5   0  10     5644.72     5364.61    133.37 o 
  -4   0  10     2076.89     2066.84     86.94 o 
  -3   0  10       10.67       31.90     23.54 o 
  -2   0  10       38.06       42.56     27.69 o 
  -1   0  10       80.81      179.13     27.42 o 
   0   0  10    17179.65    16453.60    206.04 o 
   1   0  10     2409.66     1875.48     42.19 o 
   2   0  10     1154.22     1418.39     39.83 o 
   3   0  10    12772.29    13423.82    136.70 o 
   4   0  10      389.60      480.30     72.79 o 
   5   0  10      446.10      230.81     87.77 o 
   6   0  10     5006.97     4780.13    157.78 o 
   7   0  10     1065.50      851.30     95.03 o 
   8   0  10      269.60      327.75    128.23 o 
   9   0  10       10.81       53.72    111.59 o 
 -11   1  10      347.23      375.35     95.20 o 
 -10   1  10     1946.05     1912.45    111.68 o 
  -9   1  10      570.08      641.37     94.07 o 
  -8   1  10       52.26       81.64     79.85 o 
  -7   1  10      318.88      298.38     84.73 o 
  -6   1  10     4078.33     4001.73    100.76 o 
  -5   1  10     7047.51     6959.90     87.42 o 
  -4   1  10    15950.34    17353.24     86.52 o 
  -3   1  10     1252.30     1494.45     28.53 o 
  -2   1  10     4095.96     3585.35     29.66 o 
  -1   1  10     5970.14     5356.78     56.47 o 
   0   1  10        1.07        2.41     13.09 o 
   1   1  10      859.05      746.35     19.86 o 
   2   1  10     8410.25     8029.77     52.70 o 
   3   1  10     2318.03     2436.40     28.82 o 
   4   1  10     1745.77     1908.97     61.31 o 
   5   1  10     3367.96     3555.45     73.38 o 
   6   1  10     1543.16     1564.99     65.78 o 
   7   1  10     2682.46     2684.32     87.99 o 
   8   1  10        6.04        8.34     74.45 o 
   9   1  10       29.20       82.30     86.78 o 
 -11   2  10      457.83      322.17     88.24 o 
 -10   2  10      778.25      634.37     96.02 o 
  -9   2  10      106.50      122.11     80.73 o 
  -8   2  10      318.13      302.26     81.12 o 
  -7   2  10        8.66        7.85     83.89 o 
  -6   2  10      291.52      166.85     62.77 o 
  -5   2  10     1235.10     1026.23     24.34 o 
  -4   2  10     7134.16     7822.89     76.73 o 
  -3   2  10     2647.75     2868.01     77.68 o 
  -2   2  10     2420.09     2601.86     35.56 o 
  -1   2  10        6.94       20.45     23.15 o 
   0   2  10     7857.60     7037.05     85.19 o 
   1   2  10        9.29       -0.73     17.65 o 
   2   2  10     4530.78     5008.99     60.67 o 
   3   2  10    12986.75    13745.85     76.37 o 
   4   2  10      148.77      188.05     23.59 o 
   5   2  10       87.00       -5.31     62.91 o 
   6   2  10     2011.03     1912.28     77.44 o 
   7   2  10     2056.22     2039.13     83.98 o 
   8   2  10      479.44      532.43     74.82 o 
   9   2  10      335.68      310.54     76.63 o 
 -11   3  10      635.94      516.51    109.44 o 
 -10   3  10      322.42      247.20     82.05 o 
  -9   3  10        5.24       41.35     87.07 o 
  -8   3  10      349.53      417.73     88.02 o 
  -7   3  10      618.95      504.72     70.15 o 
  -6   3  10     1987.72     1810.00     75.92 o 
  -5   3  10     6779.53     6767.27     41.85 o 
  -4   3  10       60.83       47.71     13.55 o 
  -3   3  10      432.87      420.92     26.03 o 
  -2   3  10     4823.78     4520.71     72.29 o 
  -1   3  10    10658.55    10450.78    102.54 o 
   0   3  10      842.62      804.85     23.90 o 
   1   3  10     4671.16     4589.96     39.35 o 
   2   3  10    22043.08    23267.51    151.37 o 
   3   3  10      222.14      191.63     21.71 o 
   4   3  10     4059.79     4151.20     52.22 o 
   5   3  10      129.36      139.20     33.42 o 
   6   3  10     1458.62     1645.73     85.27 o 
   7   3  10     1343.52     1364.12     78.20 o 
   8   3  10       16.26       13.80     67.29 o 
   9   3  10       69.24      120.78     67.55 o 
 -11   4  10      125.16      216.43     85.79 o 
 -10   4  10       23.40       -5.65     89.08 o 
  -9   4  10      303.30      340.62     72.78 o 
  -8   4  10     2015.90     2032.39     80.08 o 
  -7   4  10     1755.36     1821.59     66.92 o 
  -6   4  10     3116.75     3094.70     79.18 o 
  -5   4  10     3473.99     3219.85     28.56 o 
  -4   4  10     5056.17     5121.29     51.67 o 
  -3   4  10     4522.56     4531.98     43.30 o 
  -2   4  10    10640.46    11862.50     66.59 o 
  -1   4  10     5342.70     4641.62     43.42 o 
   0   4  10    12673.49    11783.13     56.54 o 
   1   4  10     4086.86     3557.01     48.41 o 
   2   4  10       87.33       64.95     31.27 o 
   3   4  10    15012.33    15767.60    178.81 o 
   4   4  10      999.77     1081.60     41.71 o 
   5   4  10       19.16       24.55     36.41 o 
   6   4  10        5.13       -9.73     62.02 o 
   7   4  10     1304.60     1243.85     73.81 o 
   8   4  10      934.74     1124.27    128.68 o 
   9   4  10       35.32       37.77     87.75 o 
 -11   5  10     1455.20     1505.82    102.08 o 
 -10   5  10        4.08       14.87     77.31 o 
  -9   5  10      240.63      194.89     87.80 o 
  -8   5  10      137.03      108.14     68.80 o 
  -7   5  10      720.57      693.67     69.36 o 
  -6   5  10       19.90       10.78     61.30 o 
  -5   5  10     6602.23     6175.32    145.94 o 
  -4   5  10       23.24       19.66     25.26 o 
  -3   5  10      355.71      382.60     42.07 o 
  -2   5  10     2252.48     2278.20     41.78 o 
  -1   5  10     9710.84     9272.05     87.06 o 
   0   5  10     1096.28     1111.35     31.17 o 
   1   5  10      120.46       59.28     19.24 o 
   2   5  10    19093.07    19070.44    243.78 o 
   3   5  10      124.73       99.12     41.66 o 
   4   5  10     6539.95     6747.63    132.63 o 
   5   5  10      236.48      220.19     44.87 o 
   6   5  10     1879.24     1907.21     99.86 o 
   7   5  10      217.29      229.79     85.29 o 
   8   5  10        0.43       41.83     74.28 o 
   9   5  10      255.46      224.93     94.31 o 
 -11   6  10      380.17      472.95    106.39 o 
 -10   6  10     1479.50     1393.32    103.40 o 
  -9   6  10        6.07       -5.23     67.44 o 
  -8   6  10      341.27      261.39     60.78 o 
  -7   6  10      465.59      348.25     65.57 o 
  -6   6  10     1225.91     1161.48     74.32 o 
  -5   6  10     3708.91     3865.76     81.49 o 
  -4   6  10      790.96      782.39     69.79 o 
  -3   6  10     8633.62     9083.06     80.95 o 
  -2   6  10     8281.84     8716.54     68.35 o 
  -1   6  10     2926.25     2869.64     44.17 o 
   0   6  10     3109.89     2689.80     39.91 o 
   1   6  10     1685.43     1492.73     36.35 o 
   2   6  10      339.83      251.43     15.41 o 
   3   6  10     8446.45     8582.84     97.83 o 
   4   6  10      163.18      242.46     46.44 o 
   5   6  10      167.45      161.45     45.62 o 
   6   6  10       11.18      -67.24     78.94 o 
   7   6  10      103.45       66.01     94.03 o 
   8   6  10     2121.32     2177.95    114.17 o 
 -11   7  10     1080.90     1080.77    238.23 o 
 -10   7  10      229.47      242.60     91.72 o 
  -9   7  10      174.01      157.43     67.38 o 
  -8   7  10      497.01      485.28     69.04 o 
  -7   7  10      458.31      530.61     69.74 o 
  -6   7  10      325.33      327.32     67.84 o 
  -5   7  10     6040.01     6120.54     93.47 o 
  -4   7  10     1406.65     1440.03     84.70 o 
  -3   7  10      426.72      451.87     64.17 o 
  -2   7  10     5481.32     5336.99     57.81 o 
  -1   7  10    13044.08    13152.35     85.33 o 
   0   7  10      702.56      652.68     34.84 o 
   1   7  10     1034.03      982.64     38.22 o 
   2   7  10     9094.15     9120.82     64.98 o 
   3   7  10        3.01       -5.57     30.24 o 
   4   7  10     1405.25     1404.98     56.90 o 
   5   7  10      150.42      121.38     46.86 o 
   6   7  10      223.62      202.11     83.91 o 
   7   7  10     1902.14     1831.32     97.80 o 
   8   7  10        2.66       48.14     93.14 o 
 -11   8  10       21.78      -30.53    106.58 o 
 -10   8  10      636.21      632.21     92.77 o 
  -9   8  10      179.40      187.20     61.73 o 
  -8   8  10       49.83       36.85     66.15 o 
  -7   8  10     1086.14      988.19     72.39 o 
  -6   8  10     4323.76     4244.49     90.95 o 
  -5   8  10     3603.17     3722.16    329.52 o 
  -4   8  10     2543.04     2726.98    142.01 o 
  -3   8  10     5854.43     5806.85     96.98 o 
  -2   8  10      877.19      864.23     42.17 o 
  -1   8  10      603.69      549.94     37.93 o 
   0   8  10    11960.83    11839.17     77.97 o 
   1   8  10     3316.75     3151.86     62.95 o 
   2   8  10      331.91      364.72     37.57 o 
   3   8  10     8992.65     9579.84    204.92 o 
   4   8  10      321.47      318.20     53.15 o 
   5   8  10       24.63       23.66     49.40 o 
   6   8  10      598.48      608.41     89.87 o 
   7   8  10        0.12      -81.36     84.88 o 
   8   8  10     1605.61     1651.76    101.96 o 
 -10   9  10       79.94       70.47     67.91 o 
  -9   9  10       52.65       72.37     65.56 o 
  -8   9  10       17.92       17.80     67.90 o 
  -7   9  10      172.73      193.80     66.43 o 
  -6   9  10     2974.55     3139.15     87.67 o 
  -5   9  10     8731.43     9129.87    138.87 o 
  -4   9  10     5142.16     5340.38    110.54 o 
  -3   9  10       98.14      151.39     67.51 o 
  -2   9  10      623.83      588.94     46.60 o 
  -1   9  10     5416.54     5210.86     56.20 o 
   0   9  10       24.26       -4.75     35.81 o 
   1   9  10     4032.29     4007.06     77.98 o 
   2   9  10    10027.26    10355.03     95.37 o 
   3   9  10       79.30       67.33     38.20 o 
   4   9  10      258.24      297.37     54.22 o 
   5   9  10      501.37      477.23     56.52 o 
   6   9  10       91.31       70.81     79.54 o 
   7   9  10     1578.27     1756.62    110.01 o 
   8   9  10       25.84      114.51     88.28 o 
 -10  10  10       93.64       85.31     71.05 o 
  -9  10  10       97.97      109.31     66.59 o 
  -8  10  10      253.47      301.93     73.07 o 
  -7  10  10        8.62       30.27     66.35 o 
  -6  10  10      598.27      538.33     81.02 o 
  -5  10  10      774.18      777.33     82.13 o 
  -4  10  10     1134.93     1173.43     81.70 o 
  -3  10  10     2123.17     2113.35     86.31 o 
  -2  10  10       46.75       69.28     45.11 o 
  -1  10  10      150.72       82.56     38.99 o 
   0  10  10     5903.13     5339.02     94.63 o 
   1  10  10     3480.37     3333.81     67.71 o 
   2  10  10      676.23      722.27     51.63 o 
   3  10  10     4295.49     4537.85     61.08 o 
   4  10  10        1.87       19.34     53.98 o 
   5  10  10        3.49       -9.21     53.18 o 
   6  10  10     1754.55     1867.28     99.99 o 
   7  10  10      775.02      827.70     99.31 o 
   8  10  10      378.07      432.59     95.84 o 
 -10  11  10      559.31      713.20     82.83 o 
  -9  11  10       84.61       84.12     68.93 o 
  -8  11  10      628.90      599.84     78.77 o 
  -7  11  10      500.99      492.87     69.65 o 
  -6  11  10     3313.75     3414.55    109.91 o 
  -5  11  10      553.32      651.06     81.40 o 
  -4  11  10     1119.75     1137.23     92.19 o 
  -3  11  10        2.93       -3.12     74.59 o 
  -2  11  10     2557.07     2511.14     56.50 o 
  -1  11  10     4426.04     4423.46     61.30 o 
   0  11  10       55.72       31.49     44.99 o 
   1  11  10     2800.36     2957.02     69.32 o 
   2  11  10     8181.68     8153.42     90.29 o 
   3  11  10        6.26        9.45     46.79 o 
   4  11  10       86.22      109.26     56.54 o 
   5  11  10      449.93      508.98     59.75 o 
   6  11  10      424.14      454.03     94.93 o 
   7  11  10     1164.46     1311.12    221.82 o 
 -10  12  10      135.04      208.83     79.75 o 
  -9  12  10      322.29      380.63     72.92 o 
  -8  12  10       49.11       44.39     68.62 o 
  -7  12  10       82.90      100.85     70.24 o 
  -6  12  10      203.68      177.87     86.94 o 
  -5  12  10     1756.18     1736.96     95.09 o 
  -4  12  10      195.17      211.47     77.49 o 
  -3  12  10      815.93      883.44     80.58 o 
  -2  12  10     1004.40     1000.19     47.87 o 
  -1  12  10     1780.45     1883.18     51.32 o 
   0  12  10     5128.44     5169.88    133.22 o 
   1  12  10      797.99      804.36     59.41 o 
   2  12  10      518.98      540.50     56.46 o 
   3  12  10     4286.41     4504.54    330.66 o 
   4  12  10      558.75      580.42     57.77 o 
   5  12  10       11.16        3.27     61.90 o 
   6  12  10      621.24      645.85     97.08 o 
   7  12  10      299.21      335.65     97.42 o 
  -9  13  10      520.43      577.99     79.01 o 
  -8  13  10        0.11      -36.70     69.82 o 
  -7  13  10      430.98      427.95    101.32 o 
  -6  13  10       29.81       16.75     86.13 o 
  -5  13  10     3622.79     3431.81    113.68 o 
  -4  13  10      285.14      213.21     76.30 o 
  -3  13  10       85.10       72.38     44.49 o 
  -2  13  10     1783.43     1742.89     52.12 o 
  -1  13  10     5507.96     5743.79     79.20 o 
   0  13  10       70.32      129.82     56.78 o 
   1  13  10      363.52      407.46     60.31 o 
   2  13  10     2237.74     2234.57     76.32 o 
   3  13  10      152.13       99.61     78.89 o 
   4  13  10     2906.29     2696.65    112.85 o 
   5  13  10     1036.89     1095.94     73.00 o 
   6  13  10      144.96       53.29     77.00 o 
   7  13  10      858.05      901.16    103.07 o 
  -9  14  10      144.65      117.89     75.88 o 
  -8  14  10      625.74      618.38     77.06 o 
  -7  14  10       58.42      132.00     96.02 o 
  -6  14  10      975.47     1016.64     91.51 o 
  -5  14  10      887.14      934.91     88.00 o 
  -4  14  10      902.44      817.01     83.45 o 
  -3  14  10     1033.07      976.82     54.86 o 
  -2  14  10     2920.51     2937.77    106.78 o 
  -1  14  10      378.61      361.20     46.17 o 
   0  14  10     2491.39     2676.76    100.14 o 
   1  14  10       64.99       36.50     59.80 o 
   2  14  10       86.06       40.04     56.13 o 
   3  14  10     3964.63     3789.45    213.49 o 
   4  14  10      127.44       57.26     76.35 o 
   5  14  10      804.04      733.81     69.53 o 
   6  14  10      365.21      299.34     93.88 o 
  -8  15  10      121.95      134.20     81.57 o 
  -7  15  10        5.32       45.02     90.21 o 
  -6  15  10      125.59      207.65     87.38 o 
  -5  15  10      579.52      582.98     87.10 o 
  -4  15  10      378.62      418.39     87.11 o 
  -3  15  10      218.22      234.81     83.70 o 
  -2  15  10     1048.99      985.71    103.36 o 
  -1  15  10     1817.92     1777.54     88.25 o 
   0  15  10      324.05      347.93     60.37 o 
   1  15  10      821.36      877.99     64.23 o 
   2  15  10     3560.70     3648.21     80.88 o 
   3  15  10      105.93       15.41     80.05 o 
   4  15  10     2211.35     2243.85    101.24 o 
   5  15  10      799.11      745.53     72.54 o 
   6  15  10      327.59      306.21    104.29 o 
  -8  16  10      222.36      192.03     76.87 o 
  -7  16  10      202.98      242.63     87.08 o 
  -6  16  10      391.51      546.89     92.96 o 
  -5  16  10     1256.18     1257.03     98.95 o 
  -4  16  10      353.76      420.17     81.21 o 
  -3  16  10     1891.09     1879.36     94.89 o 
  -2  16  10     2007.80     1979.96    215.08 o 
  -1  16  10      161.34      200.07     82.45 o 
   0  16  10     2255.65     2232.00     96.82 o 
   1  16  10      113.49       85.73     60.83 o 
   2  16  10       74.89       80.04     58.63 o 
   3  16  10     4217.71     4239.67    120.10 o 
   4  16  10      480.78      352.71     83.52 o 
   5  16  10        6.94      -10.38     73.79 o 
  -7  17  10      107.14      183.06     93.52 o 
  -6  17  10      480.16      533.58     97.46 o 
  -5  17  10      137.84      207.61     96.57 o 
  -4  17  10      139.65      143.51     95.97 o 
  -3  17  10       12.52        0.85     91.72 o 
  -2  17  10     1144.83     1080.84     87.32 o 
  -1  17  10     1435.03     1325.09     90.82 o 
   0  17  10      142.26      143.10     79.61 o 
   1  17  10      417.05      409.72     64.91 o 
   2  17  10     2650.96     2656.68     85.79 o 
   3  17  10        4.59       -7.45     84.45 o 
   4  17  10      227.15      283.86     83.43 o 
   5  17  10      387.69      424.14     79.70 o 
  -7  18  10        1.78      -36.52     90.33 o 
  -6  18  10      136.16      239.23    106.16 o 
  -5  18  10      122.38       89.69     96.58 o 
  -4  18  10      663.37      558.87    103.83 o 
  -3  18  10      711.52      717.66     98.81 o 
  -2  18  10      118.88      147.42     77.47 o 
  -1  18  10     1023.32     1000.88     87.17 o 
   0  18  10     3236.64     3361.72    259.36 o 
   1  18  10      197.96      193.74     69.32 o 
   2  18  10        2.54        0.45     90.07 o 
   3  18  10     1183.12     1132.37    130.03 o 
   4  18  10       55.07      118.87     76.23 o 
  -6  19  10       63.06       68.37    102.42 o 
  -5  19  10      837.97      799.57    128.52 o 
  -4  19  10      810.73      942.86    110.33 o 
  -3  19  10       35.59       10.51    103.63 o 
  -2  19  10     1282.12     1575.85    104.52 o 
  -1  19  10     2043.23     2244.25    107.04 o 
   0  19  10       33.62       77.64     91.65 o 
   1  19  10     1122.28     1114.98     77.77 o 
   2  19  10     2424.58     2361.88    108.75 o 
   3  19  10        8.83       32.34     88.32 o 
  -5  20  10      208.19      275.32    109.53 o 
  -4  20  10      140.80      118.36     86.45 o 
  -3  20  10      575.16      520.55    107.05 o 
  -2  20  10      619.30      669.14    106.32 o 
  -1  20  10      280.74      414.20     89.49 o 
   0  20  10     2895.79     3008.51    128.45 o 
   1  20  10     1053.60     1223.78     83.52 o 
   2  20  10        3.94       64.08     80.68 o 
  -3  21  10       88.80       80.45    106.94 o 
  -2  21  10      483.91      481.07    102.44 o 
  -1  21  10     2288.45     2515.56    121.04 o 
   0  21  10      464.86      371.19     90.53 o 
   1  21  10        4.56      -29.13     67.98 o 
 -11   1  11        4.22       38.07     82.53 o 
 -10   1  11      189.15      198.23     87.71 o 
  -9   1  11       71.86       67.44     87.35 o 
  -8   1  11       11.96       27.05     85.65 o 
  -7   1  11        0.10      -15.88     85.60 o 
  -6   1  11        0.93       26.33     78.37 o 
  -5   1  11       24.37       31.09     12.99 o 
  -4   1  11     2498.59     2612.77     36.84 o 
  -3   1  11      750.57      909.00     29.02 o 
  -2   1  11     1562.21     1643.41     24.46 o 
  -1   1  11      114.11      168.57     20.56 o 
   0   1  11        1.65       -6.74     13.55 o 
   1   1  11      348.54      315.39     15.13 o 
   2   1  11     1805.52     1779.03     36.60 o 
   3   1  11       48.13       59.94     50.33 o 
   4   1  11      200.69      163.52     57.38 o 
   5   1  11       14.33       40.47     51.96 o 
   6   1  11       24.42       44.99     56.99 o 
   7   1  11      114.14       95.17     61.89 o 
   8   1  11      185.28      226.89     68.50 o 
   9   1  11        0.04       20.75     77.71 o 
 -11   2  11        4.87      -56.11     90.82 o 
 -10   2  11      333.76      264.98    100.54 o 
  -9   2  11        0.01      -51.50     89.82 o 
  -8   2  11       43.50       49.49     86.94 o 
  -7   2  11      876.07      913.62     90.25 o 
  -6   2  11       79.41       50.13     64.32 o 
  -5   2  11        9.89        9.85     15.31 o 
  -4   2  11      196.22      195.74     15.33 o 
  -3   2  11       19.12       30.38     23.59 o 
  -2   2  11      633.21      648.92     29.15 o 
  -1   2  11     1096.18     1104.44     24.43 o 
   0   2  11       23.48       30.08     16.91 o 
   1   2  11      910.13      855.52     35.46 o 
   2   2  11      860.83      767.99     39.46 o 
   3   2  11      186.63      172.59     13.72 o 
   4   2  11      973.61     1004.06     64.08 o 
   5   2  11      229.44      232.17     67.59 o 
   6   2  11        1.84       15.66     65.00 o 
   7   2  11      362.45      434.22     69.72 o 
   8   2  11       53.03       42.99     71.56 o 
 -11   3  11       93.55       66.51     87.35 o 
 -10   3  11        5.26        9.52     97.08 o 
  -9   3  11      826.10      750.66     97.81 o 
  -8   3  11      142.79      103.11     82.92 o 
  -7   3  11       10.25       13.66     65.38 o 
  -6   3  11      145.11      122.82     21.61 o 
  -5   3  11     1876.78     1870.52     51.74 o 
  -4   3  11      205.29      213.36     18.42 o 
  -3   3  11     1427.81     1457.18     31.83 o 
  -2   3  11      438.81      469.55     28.54 o 
  -1   3  11      570.64      541.37     28.36 o 
   0   3  11      477.34      444.11     20.03 o 
   1   3  11     1458.25     1435.31     59.40 o 
   2   3  11       22.85       18.96     20.43 o 
   3   3  11      500.53      468.01     28.30 o 
   4   3  11      203.16      165.16     25.89 o 
   5   3  11      116.09      102.02     60.71 o 
   6   3  11      181.79      222.93     62.36 o 
   7   3  11       80.63       17.73     71.66 o 
   8   3  11      177.63      148.10     73.64 o 
 -11   4  11       20.77       -5.32     95.42 o 
 -10   4  11       29.24      -22.40     92.12 o 
  -9   4  11      466.36      377.25     72.59 o 
  -8   4  11       40.12      -15.16     72.52 o 
  -7   4  11      206.93      281.81     53.87 o 
  -6   4  11      116.44       87.93     29.50 o 
  -5   4  11      180.01      145.43     12.65 o 
  -4   4  11      860.11      813.72     28.65 o 
  -3   4  11      472.34      407.82     28.97 o 
  -2   4  11       23.12       39.61     27.79 o 
  -1   4  11      723.17      795.53     30.59 o 
   0   4  11      940.20      815.44     28.16 o 
   1   4  11      536.19      489.87     15.29 o 
   2   4  11      824.21      688.22     36.28 o 
   3   4  11       14.61       20.72     33.95 o 
   4   4  11      158.84      116.48     33.89 o 
   5   4  11       72.18       80.39     66.18 o 
   6   4  11       30.36      -27.93     63.56 o 
   7   4  11       72.02        9.04     69.84 o 
   8   4  11        0.71       56.56     89.12 o 
 -11   5  11        0.01       53.73     89.92 o 
 -10   5  11       14.93      -24.31     98.39 o 
  -9   5  11      147.48      129.21     80.55 o 
  -8   5  11      122.41      118.34     65.51 o 
  -7   5  11      515.61      480.36     66.27 o 
  -6   5  11       15.09      -23.95     60.91 o 
  -5   5  11       45.29       50.41     21.61 o 
  -4   5  11        3.48       11.69     27.80 o 
  -3   5  11      447.08      402.51     33.16 o 
  -2   5  11       98.50      114.16     29.63 o 
  -1   5  11      320.82      350.18     29.44 o 
   0   5  11      438.07      538.94     29.42 o 
   1   5  11     1926.56     2040.80     37.42 o 
   2   5  11       41.89       32.46     40.92 o 
   3   5  11      492.22      400.62     43.07 o 
   4   5  11       12.96        5.40     39.37 o 
   5   5  11      436.88      364.19     82.76 o 
   6   5  11       54.10       35.27     89.46 o 
   7   5  11      166.66       82.92     88.61 o 
   8   5  11       11.83       25.38     90.74 o 
 -11   6  11       20.27       29.59     97.99 o 
 -10   6  11      149.16       56.42    100.79 o 
  -9   6  11       28.08       -7.87     71.59 o 
  -8   6  11      284.61      241.83     71.34 o 
  -7   6  11      772.06      722.64     64.81 o 
  -6   6  11      772.10      696.71     26.37 o 
  -5   6  11      643.91      657.18     64.27 o 
  -4   6  11       20.82       52.07     45.14 o 
  -3   6  11      299.42      222.40     45.30 o 
  -2   6  11      430.05      400.73     32.71 o 
  -1   6  11       89.34      106.74     30.91 o 
   0   6  11      504.11      468.46     31.38 o 
   1   6  11       14.96        6.38     29.65 o 
   2   6  11      530.05      530.32     28.47 o 
   3   6  11       10.32      -44.09     44.09 o 
   4   6  11      362.87      344.90     45.03 o 
   5   6  11      265.87      261.04     87.01 o 
   6   6  11      159.56      155.94     80.33 o 
   7   6  11        0.30      -28.01     89.73 o 
   8   6  11        0.05      -33.40     82.83 o 
 -11   7  11       29.54       30.40     99.51 o 
 -10   7  11       55.53       26.85     91.13 o 
  -9   7  11        1.07       12.86     66.06 o 
  -8   7  11       46.39       65.07     69.36 o 
  -7   7  11       53.66       32.52     67.57 o 
  -6   7  11      537.73      502.10     72.14 o 
  -5   7  11     1296.98     1194.37     68.67 o 
  -4   7  11       52.85       51.23     64.16 o 
  -3   7  11       88.03       82.33     48.32 o 
  -2   7  11       79.79       83.93     37.88 o 
  -1   7  11       53.77       11.44     36.19 o 
   0   7  11      890.29      855.48     33.80 o 
   1   7  11     3005.44     2888.34    105.92 o 
   2   7  11        8.72       -8.38     30.07 o 
   3   7  11      773.37      819.30     52.63 o 
   4   7  11      151.97      103.44     45.26 o 
   5   7  11      128.00       58.20     85.97 o 
   6   7  11        7.29      -32.64     93.48 o 
   7   7  11       29.86       60.73     99.37 o 
   8   7  11        3.25       93.59     94.29 o 
 -11   8  11       27.64       59.16    101.14 o 
 -10   8  11       18.13      -25.22     69.97 o 
  -9   8  11      275.37      242.86     68.58 o 
  -8   8  11       45.85       48.20     62.13 o 
  -7   8  11        9.01       -0.28     65.40 o 
  -6   8  11      397.53      469.97     71.50 o 
  -5   8  11     1013.30     1119.82     82.72 o 
  -4   8  11     2098.91     2352.96     86.92 o 
  -3   8  11       46.08       98.37     49.94 o 
  -2   8  11      111.67       53.75     38.78 o 
  -1   8  11      923.50     1033.84     42.22 o 
   0   8  11       60.25       46.35     35.35 o 
   1   8  11      494.13      562.31     39.67 o 
   2   8  11     1220.02     1193.47     40.89 o 
   3   8  11       11.95       17.89     49.51 o 
   4   8  11      291.92      256.57     51.49 o 
   5   8  11      462.86      551.43     87.46 o 
   6   8  11       43.17        2.89     82.59 o 
   7   8  11       58.38      -12.41     94.57 o 
   8   8  11       59.19       38.04     93.61 o 
 -10   9  11        0.43       36.64     71.83 o 
  -9   9  11        0.12      -17.76     70.07 o 
  -8   9  11        0.40      -15.00     68.66 o 
  -7   9  11     1034.20      999.17     79.84 o 
  -6   9  11      630.32      718.14     70.10 o 
  -5   9  11     1292.70     1390.65     97.69 o 
  -4   9  11      224.83      180.79     76.64 o 
  -3   9  11      304.87      280.39     68.95 o 
  -2   9  11      260.96      218.62     40.40 o 
  -1   9  11      201.00      193.97     40.84 o 
   0   9  11        0.68      -38.70     38.70 o 
   1   9  11       26.88       91.33     44.10 o 
   2   9  11       82.75       90.84     37.92 o 
   3   9  11       13.47       21.23     52.31 o 
   4   9  11        0.09       13.91     49.47 o 
   5   9  11      110.18      188.13     81.81 o 
   6   9  11      570.63      580.67     83.29 o 
   7   9  11       22.95      -16.81     92.54 o 
   8   9  11       55.28        8.95     94.08 o 
 -10  10  11       16.05       64.51     80.36 o 
  -9  10  11        0.28       -0.06     68.63 o 
  -8  10  11      436.80      386.45     75.31 o 
  -7  10  11       65.45       96.72     72.43 o 
  -6  10  11       41.92       39.11     64.46 o 
  -5  10  11     3978.69     3870.24    104.83 o 
  -4  10  11      686.12      773.56     80.14 o 
  -3  10  11       10.63       12.01     70.24 o 
  -2  10  11      535.47      486.17     43.79 o 
  -1  10  11      343.21      401.20     42.62 o 
   0  10  11      218.75      220.58     40.43 o 
   1  10  11      665.98      798.45     52.38 o 
   2  10  11        2.44       -1.80     41.94 o 
   3  10  11      868.72      879.48     62.13 o 
   4  10  11      780.03      790.63     57.73 o 
   5  10  11      157.57      190.13     86.39 o 
   6  10  11        1.08        7.28     76.98 o 
   7  10  11       93.60      -15.30     94.63 o 
 -10  11  11       19.67      -44.13     74.67 o 
  -9  11  11      312.17      278.40     72.54 o 
  -8  11  11        1.27      -16.40     72.01 o 
  -7  11  11      247.05      204.41     73.52 o 
  -6  11  11       32.47       10.27     82.55 o 
  -5  11  11     2748.90     2740.32     98.03 o 
  -4  11  11       63.03       55.38     76.17 o 
  -3  11  11     1398.87     1486.38     55.10 o 
  -2  11  11      254.52      243.70     47.16 o 
  -1  11  11        1.31       20.38     41.29 o 
   0  11  11       51.69       50.47     45.51 o 
   1  11  11      150.93       85.97     50.59 o 
   2  11  11      715.11      843.24     52.72 o 
   3  11  11     1783.56     1914.53     72.97 o 
   4  11  11      683.81      646.26     78.68 o 
   5  11  11       51.03       44.27     54.64 o 
   6  11  11      356.66      461.77     97.10 o 
   7  11  11        2.17       24.08     97.59 o 
  -9  12  11       75.55       90.20     74.35 o 
  -8  12  11      287.33      328.09     66.78 o 
  -7  12  11       20.50       71.29     71.83 o 
  -6  12  11      636.26      568.27     89.61 o 
  -5  12  11      169.05      212.74     79.98 o 
  -4  12  11     3182.32     3303.94    103.28 o 
  -3  12  11      967.60      869.69     51.15 o 
  -2  12  11      103.10      164.50     45.60 o 
  -1  12  11      343.05      311.23     42.68 o 
   0  12  11      656.67      610.37     60.14 o 
   1  12  11       27.19        5.03     51.88 o 
   2  12  11       39.19       55.61     50.00 o 
   3  12  11     1643.15     1466.05     81.77 o 
   4  12  11     1921.34     1813.81     71.51 o 
   5  12  11      156.08      114.50     56.51 o 
   6  12  11       23.72      -20.95     96.45 o 
   7  12  11      171.08      194.96     90.05 o 
  -9  13  11      334.90      397.31     82.12 o 
  -8  13  11        2.40       43.49     77.74 o 
  -7  13  11        3.19       24.57     71.33 o 
  -6  13  11      314.26      257.59     86.71 o 
  -5  13  11     1521.31     1606.45    101.31 o 
  -4  13  11     1769.80     1908.20     93.81 o 
  -3  13  11      108.31      112.08     46.12 o 
  -2  13  11      225.68      153.43     46.18 o 
  -1  13  11      358.36      327.20     41.07 o 
   0  13  11       79.28       98.19     58.83 o 
   1  13  11       64.53      104.98     55.65 o 
   2  13  11      382.93      431.07     54.93 o 
   3  13  11       37.72       24.72     68.65 o 
   4  13  11     1084.93     1003.04     97.12 o 
   5  13  11      416.38      359.07     65.56 o 
   6  13  11       34.45       44.40     76.27 o 
  -9  14  11        0.17      -52.83     79.32 o 
  -8  14  11      250.00      218.42     74.81 o 
  -7  14  11        0.60       53.22    104.83 o 
  -6  14  11       59.38       -5.40     83.12 o 
  -5  14  11      432.34      451.17     76.22 o 
  -4  14  11       58.58       79.38     78.05 o 
  -3  14  11       12.29       51.29     42.44 o 
  -2  14  11      955.58      969.61     46.81 o 
  -1  14  11       20.38       -5.53     41.00 o 
   0  14  11       56.83       70.24     61.35 o 
   1  14  11      315.59      380.31     57.72 o 
   2  14  11      378.97      404.82     83.50 o 
   3  14  11       12.82       28.81     76.10 o 
   4  14  11       76.99       56.71     59.08 o 
   5  14  11        7.38      -25.16     86.16 o 
   6  14  11       31.00       98.76     99.00 o 
  -8  15  11       31.43       33.97     72.16 o 
  -7  15  11      132.84      136.52     99.26 o 
  -6  15  11       14.03       15.75    101.41 o 
  -5  15  11      168.98      184.84     89.11 o 
  -4  15  11       31.37       20.18     52.54 o 
  -3  15  11      466.58      486.13     82.94 o 
  -2  15  11      435.05      380.83     75.64 o 
  -1  15  11     1074.48      977.42     82.59 o 
   0  15  11      122.61      179.06     57.46 o 
   1  15  11      577.00      599.83     65.32 o 
   2  15  11       41.22       44.06     82.30 o 
   3  15  11      429.68      418.73     79.94 o 
   4  15  11        8.80       85.08     77.87 o 
   5  15  11        0.82       42.43     77.29 o 
  -8  16  11       89.81      161.94     74.47 o 
  -7  16  11       54.41       62.95     97.96 o 
  -6  16  11      402.62      520.20    103.79 o 
  -5  16  11      206.44      264.16     92.36 o 
  -4  16  11     1328.53     1312.71    123.52 o 
  -3  16  11       28.78       21.59     74.73 o 
  -2  16  11      202.50      160.27     78.35 o 
  -1  16  11      206.88      183.34     80.83 o 
   0  16  11       78.35       64.74     67.41 o 
   1  16  11      203.57      202.04     62.01 o 
   2  16  11      265.56      310.74     83.67 o 
   3  16  11       34.97       56.16     77.26 o 
   4  16  11       88.32       46.29     83.97 o 
   5  16  11       57.66        9.38     82.90 o 
  -7  17  11       89.11      112.38    111.18 o 
  -6  17  11       39.25       76.11    103.20 o 
  -5  17  11      249.75      205.34     91.55 o 
  -4  17  11      146.50      154.04     88.51 o 
  -3  17  11      753.38      815.19     98.69 o 
  -2  17  11       61.54       57.87     82.14 o 
  -1  17  11        0.16       13.41     74.65 o 
   0  17  11        4.44       30.50     59.67 o 
   1  17  11       32.31       -7.39     63.58 o 
   2  17  11        7.24       21.00     86.14 o 
   3  17  11       16.52        4.60     87.43 o 
   4  17  11      248.01      252.15     84.62 o 
  -6  18  11      110.25       72.46     89.47 o 
  -5  18  11       84.01      115.36    111.84 o 
  -4  18  11      975.28     1041.18    111.55 o 
  -3  18  11       44.75       71.65     89.13 o 
  -2  18  11      244.70      260.27    100.45 o 
  -1  18  11       11.24       10.27     85.48 o 
   0  18  11       20.58       67.58     67.06 o 
   1  18  11        2.45       30.57     67.44 o 
   2  18  11      194.42      216.04     88.37 o 
   3  18  11       52.89      -12.99     79.83 o 
   4  18  11        9.74       29.88     84.30 o 
  -5  19  11      284.83      326.99    103.89 o 
  -4  19  11      119.01      126.20     94.74 o 
  -3  19  11      331.89      333.25    105.23 o 
  -2  19  11       12.34      -16.01     83.95 o 
  -1  19  11       17.45      -42.93     95.34 o 
   0  19  11        1.18       -0.10     67.99 o 
   1  19  11      295.82      219.21     92.13 o 
   2  19  11       18.25      -26.20     90.37 o 
   3  19  11      117.08      227.88     98.26 o 
  -4  20  11      665.41      830.85    108.44 o 
  -3  20  11       56.48      123.50    101.38 o 
  -2  20  11       26.06        8.73     91.29 o 
  -1  20  11        6.31      -37.47     88.23 o 
   0  20  11      187.73      242.48     67.46 o 
   1  20  11      103.93       57.00    101.62 o 
  -2  21  11       19.84       22.62     90.45 o 
  -1  21  11        1.62       11.84     98.88 o 
 -11   0  12      870.27      908.32    128.77 o 
 -10   0  12      950.92     1097.32    158.58 o 
  -9   0  12      242.62      148.96    103.90 o 
  -8   0  12      226.57      286.86    118.97 o 
  -7   0  12     1731.33     1661.80    121.84 o 
  -6   0  12     3671.68     3356.97    144.35 o 
  -5   0  12      766.50      701.93     98.09 o 
  -4   0  12     1000.35     1024.00     36.31 o 
  -3   0  12     3834.41     4500.65     66.53 o 
  -2   0  12        6.19       10.89     28.97 o 
  -1   0  12     2727.46     2577.64     52.16 o 
   0   0  12    11891.06    12659.98    115.02 o 
   1   0  12     1951.95     1811.73     46.23 o 
   2   0  12     1062.35     1061.57     45.40 o 
   3   0  12      455.74      388.74     34.51 o 
   4   0  12    13282.75    13705.31    160.72 o 
   5   0  12     3073.29     3039.63    111.33 o 
   6   0  12        2.39       14.19     70.47 o 
   7   0  12      670.72      699.16    102.79 o 
   8   0  12        2.13        4.18    107.91 o 
 -11   1  12     1040.50     1118.22    114.58 o 
 -10   1  12     1166.55     1104.14    103.61 o 
  -9   1  12      402.79      386.87     76.66 o 
  -8   1  12      137.93      140.82     83.34 o 
  -7   1  12      133.92       54.38     88.13 o 
  -6   1  12     1042.64     1277.94     88.48 o 
  -5   1  12        2.42       21.33     19.60 o 
  -4   1  12        8.56       52.90     30.63 o 
  -3   1  12      914.23     1248.76     31.95 o 
  -2   1  12      191.56      111.79     21.09 o 
  -1   1  12    16163.63    17794.88     67.42 o 
   0   1  12      856.96      916.96     26.51 o 
   1   1  12      380.23      284.85     14.58 o 
   2   1  12     6446.98     6553.71    143.59 o 
   3   1  12     7931.68     7776.01     89.23 o 
   4   1  12      153.29      125.28     57.21 o 
   5   1  12     2752.39     3003.72    135.73 o 
   6   1  12     3343.88     3492.59     74.89 o 
   7   1  12       42.18      -21.69     69.55 o 
   8   1  12       32.33       53.52     77.92 o 
 -11   2  12      288.51      239.82     88.08 o 
 -10   2  12      969.68     1064.93     87.39 o 
  -9   2  12     2102.80     1977.46     99.70 o 
  -8   2  12       54.31       58.48     88.34 o 
  -7   2  12     1105.99     1047.13     87.29 o 
  -6   2  12      516.85      538.03     66.88 o 
  -5   2  12       72.76       74.91     25.07 o 
  -4   2  12      225.92      193.38     24.45 o 
  -3   2  12       32.63       11.70     27.76 o 
  -2   2  12     2082.69     1907.88     34.51 o 
  -1   2  12     3716.76     3686.10     33.13 o 
   0   2  12     5534.27     5919.42     37.95 o 
   1   2  12     2708.86     2748.96    114.05 o 
   2   2  12      786.42      799.35     59.56 o 
   3   2  12      943.29      870.36     59.44 o 
   4   2  12     8349.53     8500.23     96.42 o 
   5   2  12      527.96      498.95     63.15 o 
   6   2  12      324.27      338.42     65.31 o 
   7   2  12     2404.02     2735.80     92.37 o 
   8   2  12       68.28       85.33     74.75 o 
 -11   3  12      737.63      853.39     99.66 o 
 -10   3  12     1131.79     1345.43    105.39 o 
  -9   3  12      654.16      614.65     95.56 o 
  -8   3  12      906.07      778.60     91.18 o 
  -7   3  12     1588.57     1355.65     73.34 o 
  -6   3  12      630.25      634.24     60.45 o 
  -5   3  12      208.89      207.89     15.11 o 
  -4   3  12      349.57      266.22     26.32 o 
  -3   3  12     1154.94     1059.99     33.26 o 
  -2   3  12      564.71      524.69     28.91 o 
  -1   3  12     8001.13     8227.86    150.53 o 
   0   3  12      943.02     1014.29     28.13 o 
   1   3  12      745.89      607.63     32.94 o 
   2   3  12     5903.44     5632.63     89.80 o 
   3   3  12    10514.67    10613.64    113.81 o 
   4   3  12      117.78       86.47     59.35 o 
   5   3  12      303.06      378.74     66.23 o 
   6   3  12     3489.62     3929.40     95.76 o 
   7   3  12      547.91      478.84     79.81 o 
   8   3  12      876.53      984.14     77.42 o 
 -11   4  12      174.70      113.43    106.49 o 
 -10   4  12      256.65      284.18     91.13 o 
  -9   4  12      124.40      151.37     93.69 o 
  -8   4  12       84.08       85.88     86.56 o 
  -7   4  12      167.46      229.45     68.30 o 
  -6   4  12      344.42      390.67     33.21 o 
  -5   4  12      709.53      736.62     23.86 o 
  -4   4  12      217.45      221.25     28.41 o 
  -3   4  12      345.25      362.76     31.48 o 
  -2   4  12     2092.10     2043.27     36.74 o 
  -1   4  12       45.50        4.71     28.38 o 
   0   4  12     8480.01     8985.26     77.23 o 
   1   4  12    13670.64    14648.46    138.04 o 
   2   4  12     5994.77     6095.86     59.36 o 
   3   4  12       40.57       28.48     30.19 o 
   4   4  12     1743.15     1787.63     76.56 o 
   5   4  12      491.11      495.59     66.52 o 
   6   4  12      863.71      889.28     82.20 o 
   7   4  12     3405.53     3752.28    100.90 o 
   8   4  12        8.50      -31.56     83.07 o 
 -11   5  12      809.14      954.40    103.69 o 
 -10   5  12      914.36     1090.82    113.10 o 
  -9   5  12      673.73      554.52     89.49 o 
  -8   5  12      340.50      366.98     74.32 o 
  -7   5  12     4018.32     3685.65    133.77 o 
  -6   5  12      212.62      265.48     38.45 o 
  -5   5  12      699.10      708.50     27.21 o 
  -4   5  12       33.66       32.12     29.23 o 
  -3   5  12     1625.79     1582.75     41.39 o 
  -2   5  12     1364.50     1288.86     35.62 o 
  -1   5  12     6059.04     6010.21     49.28 o 
   0   5  12     1857.34     1930.43     54.62 o 
   1   5  12     1835.37     1795.87     40.02 o 
   2   5  12      294.86      233.20     41.68 o 
   3   5  12     1912.06     1760.84     52.32 o 
   4   5  12      390.93      350.33     81.47 o 
   5   5  12      482.78      580.96     94.37 o 
   6   5  12     4365.04     4834.54    123.82 o 
   7   5  12      993.49      978.21    165.06 o 
   8   5  12     1372.41     1438.57    113.70 o 
 -11   6  12      328.32      400.84     88.46 o 
 -10   6  12      222.00      207.79    104.56 o 
  -9   6  12      306.88      263.90     75.38 o 
  -8   6  12        0.39      -20.48     64.50 o 
  -7   6  12      414.05      443.42     67.87 o 
  -6   6  12      305.86      291.00     41.95 o 
  -5   6  12      122.66      111.93     28.30 o 
  -4   6  12        3.11       -4.37     30.66 o 
  -3   6  12      190.38      171.91     36.50 o 
  -2   6  12     4253.33     4143.44     46.35 o 
  -1   6  12     1314.79     1378.17     37.03 o 
   0   6  12     1081.31      981.29     33.95 o 
   1   6  12     1079.22     1035.04     58.81 o 
   2   6  12      813.34      773.48     50.19 o 
   3   6  12     3446.39     3461.41     64.93 o 
   4   6  12     1662.82     1582.25     92.35 o 
   5   6  12       58.66       11.66     86.98 o 
   6   6  12      869.87      825.31    103.10 o 
   7   6  12     3355.88     3552.72    128.09 o 
   8   6  12      191.69      296.64    102.00 o 
 -11   7  12      588.16      781.59    105.85 o 
 -10   7  12     1095.03     1058.56    103.10 o 
  -9   7  12       60.47       32.07     74.47 o 
  -8   7  12       14.40       28.18     65.31 o 
  -7   7  12      102.85      132.02     67.87 o 
  -6   7  12     6515.71     6905.54    157.17 o 
  -5   7  12      549.24      564.26     46.36 o 
  -4   7  12       54.45       74.65     50.88 o 
  -3   7  12      213.02      249.90     49.24 o 
  -2   7  12     2200.40     2022.32     41.16 o 
  -1   7  12     8871.10     9493.62     75.28 o 
   0   7  12     2852.32     2932.75     44.00 o 
   1   7  12      177.33      205.97     34.15 o 
   2   7  12     1292.42     1116.21     54.96 o 
   3   7  12     2814.56     2611.54     94.63 o 
   4   7  12      778.40      819.94     91.87 o 
   5   7  12     1506.93     1471.29     95.95 o 
   6   7  12     1557.61     1558.14    110.25 o 
   7   7  12      485.89      461.68     91.34 o 
   8   7  12     1483.83     1520.15    121.39 o 
 -10   8  12      111.46      140.50     73.76 o 
  -9   8  12      123.99       90.78     73.31 o 
  -8   8  12       15.07      -14.48     63.55 o 
  -7   8  12     2746.08     2799.29     88.09 o 
  -6   8  12      910.97     1026.93     75.14 o 
  -5   8  12      649.66      751.01     73.21 o 
  -4   8  12      286.93      227.51     54.98 o 
  -3   8  12       52.01       55.10     52.89 o 
  -2   8  12     2860.30     2691.91     53.07 o 
  -1   8  12     4841.70     5279.65     81.76 o 
   0   8  12     2104.39     2113.71     44.20 o 
   1   8  12     1692.97     1712.24     45.15 o 
   2   8  12      455.70      433.46     52.18 o 
   3   8  12      267.08      263.20     48.93 o 
   4   8  12     3543.69     3569.42    124.35 o 
   5   8  12      123.04       52.76     78.53 o 
   6   8  12     1125.28     1206.65     97.91 o 
   7   8  12     3717.48     4215.56    126.34 o 
 -10   9  12        6.57       49.64     69.07 o 
  -9   9  12      264.22      286.12     76.46 o 
  -8   9  12      362.76      404.32     69.11 o 
  -7   9  12     1906.39     1934.36     78.25 o 
  -6   9  12      964.33     1038.91     67.71 o 
  -5   9  12      612.01      523.35     82.07 o 
  -4   9  12     2325.81     2163.61     89.65 o 
  -3   9  12        4.09       25.45     48.37 o 
  -2   9  12     3824.71     3893.36    121.15 o 
  -1   9  12     5731.55     5903.11     69.72 o 
   0   9  12     2203.74     2312.90     90.47 o 
   1   9  12       95.47      135.79     40.26 o 
   2   9  12      530.60      502.73     56.93 o 
   3   9  12     2254.67     2094.53     66.01 o 
   4   9  12      253.55      235.70     50.95 o 
   5   9  12     3800.39     4158.20    123.79 o 
   6   9  12     2772.34     3156.90    119.33 o 
   7   9  12        3.64      -76.66     87.47 o 
 -10  10  12      404.00      444.34     84.74 o 
  -9  10  12      831.17      866.59     85.83 o 
  -8  10  12      147.42      173.27     69.72 o 
  -7  10  12      789.42      786.00     70.50 o 
  -6  10  12     1825.86     1781.36     78.20 o 
  -5  10  12        2.34       -1.42     81.60 o 
  -4  10  12       17.14        3.41     77.92 o 
  -3  10  12       53.80       63.06     44.55 o 
  -2  10  12      706.04      724.67     45.65 o 
  -1  10  12     1343.70     1275.55     46.44 o 
   0  10  12     1480.28     1462.36     59.19 o 
   1  10  12      950.95     1054.12     47.32 o 
   2  10  12     1595.73     1683.84    104.56 o 
   3  10  12      221.78      207.91     54.61 o 
   4  10  12     3755.40     3695.91    151.81 o 
   5  10  12      125.69      124.77     92.36 o 
   6  10  12      278.42      302.32     88.42 o 
   7  10  12     1680.02     1898.43    115.48 o 
 -10  11  12      153.20      216.69     83.76 o 
  -9  11  12      607.01      706.31    109.84 o 
  -8  11  12        3.11      -43.57     67.88 o 
  -7  11  12      861.31      920.47     72.15 o 
  -6  11  12       99.48       77.05     90.94 o 
  -5  11  12      232.97      168.50     79.10 o 
  -4  11  12      240.22      184.83     84.74 o 
  -3  11  12       48.78       92.21     50.81 o 
  -2  11  12      188.62      163.88     44.31 o 
  -1  11  12     6939.23     7274.86     95.68 o 
   0  11  12      343.53      245.10     47.76 o 
   1  11  12      113.59       78.25     49.37 o 
   2  11  12     2858.20     2810.12     87.11 o 
   3  11  12     4768.35     4905.18    170.62 o 
   4  11  12      235.83      164.87     56.57 o 
   5  11  12      459.64      541.60     87.16 o 
   6  11  12     1337.56     1361.65     99.62 o 
   7  11  12        7.86       33.41     92.29 o 
  -9  12  12      888.31      880.34    107.36 o 
  -8  12  12       19.99        9.66     78.02 o 
  -7  12  12      141.51      183.41     71.81 o 
  -6  12  12      996.05     1083.93    101.36 o 
  -5  12  12      221.56      289.13     84.80 o 
  -4  12  12       57.96       53.23     81.11 o 
  -3  12  12      117.72      128.94     48.56 o 
  -2  12  12     2180.86     2290.10     56.26 o 
  -1  12  12      917.17      827.92     45.13 o 
   0  12  12     1231.41     1285.24     64.60 o 
   1  12  12     1503.95     1404.43     59.04 o 
   2  12  12     1821.09     1929.34     82.59 o 
   3  12  12      977.70      855.60     64.77 o 
   4  12  12     2453.72     2410.34     90.72 o 
   5  12  12      152.59      121.73     87.07 o 
   6  12  12       86.32       52.03     98.94 o 
  -9  13  12      230.91      260.65     85.69 o 
  -8  13  12       42.65       48.56     70.36 o 
  -7  13  12     1046.58     1072.79     81.99 o 
  -6  13  12      338.38      370.02     83.02 o 
  -5  13  12      424.89      496.04    109.35 o 
  -4  13  12       57.88       62.09     74.00 o 
  -3  13  12      549.30      598.18     47.71 o 
  -2  13  12       93.97      121.28     42.09 o 
  -1  13  12     3066.28     3039.60     95.39 o 
   0  13  12      681.29      833.01     61.19 o 
   1  13  12        0.78        1.05     51.84 o 
   2  13  12     1081.48      965.06     85.30 o 
   3  13  12     1769.81     1762.70     71.15 o 
   4  13  12      409.68      453.72     65.57 o 
   5  13  12      487.70      517.38     99.53 o 
   6  13  12     3013.39     3064.26    119.25 o 
  -8  14  12       31.07       56.06     84.84 o 
  -7  14  12        2.62       51.63     96.82 o 
  -6  14  12       25.08      -59.59     86.00 o 
  -5  14  12      675.95      603.14     79.52 o 
  -4  14  12      356.99      368.08     58.84 o 
  -3  14  12        0.97       -3.08     54.12 o 
  -2  14  12      480.04      510.03     47.44 o 
  -1  14  12       67.88       69.91     38.20 o 
   0  14  12     1903.66     1766.79     70.24 o 
   1  14  12     1675.58     1752.40     76.71 o 
   2  14  12      613.65      632.81     78.14 o 
   3  14  12     1479.73     1429.68     85.15 o 
   4  14  12     3442.97     3223.16    185.74 o 
   5  14  12      496.14      475.15    165.63 o 
  -8  15  12      417.74      531.07     85.22 o 
  -7  15  12      152.70      117.99     94.65 o 
  -6  15  12      952.87      995.39    110.03 o 
  -5  15  12      504.57      498.26     96.38 o 
  -4  15  12       79.83       65.23     56.04 o 
  -3  15  12       23.26       49.92     53.82 o 
  -2  15  12      239.69      281.82     75.97 o 
  -1  15  12     1183.38     1214.80     70.49 o 
   0  15  12      439.44      488.90     60.96 o 
   1  15  12      174.71      170.48     73.22 o 
   2  15  12     2686.11     2633.64    100.06 o 
   3  15  12     3310.47     3249.21    110.91 o 
   4  15  12      143.66      135.07     59.73 o 
   5  15  12      245.50      354.47     86.84 o 
  -7  16  12      325.65      386.93    141.35 o 
  -6  16  12      105.38      108.66     96.95 o 
  -5  16  12      202.18      186.88     94.21 o 
  -4  16  12      182.45      192.05     90.85 o 
  -3  16  12       64.94       23.25     81.26 o 
  -2  16  12      430.00      468.70    159.27 o 
  -1  16  12      428.95      435.18     69.73 o 
   0  16  12     1218.89     1153.36     75.05 o 
   1  16  12     1581.24     1381.09    122.19 o 
   2  16  12     1081.34     1055.46     86.12 o 
   3  16  12      669.52      698.01     86.95 o 
   4  16  12     1134.11     1217.60     73.71 o 
  -7  17  12      834.71      835.94    113.82 o 
  -6  17  12      241.46      261.63    103.70 o 
  -5  17  12       12.45       -5.07     98.16 o 
  -4  17  12      474.92      524.43     93.72 o 
  -3  17  12       57.78       83.44     92.90 o 
  -2  17  12      762.07      773.80     83.54 o 
  -1  17  12      996.79      965.19     74.65 o 
   0  17  12      123.26       73.60     62.28 o 
   1  17  12       86.28       35.13     84.87 o 
   2  17  12     1614.95     1498.28     94.14 o 
   3  17  12     1475.50     1584.89     97.10 o 
   4  17  12        0.08       23.87     73.72 o 
  -6  18  12       99.73      132.77     98.79 o 
  -5  18  12      322.06      299.64     84.65 o 
  -4  18  12        4.24       88.03    101.91 o 
  -3  18  12        3.20      -24.33     87.21 o 
  -2  18  12      350.94      297.21     89.38 o 
  -1  18  12      374.63      406.30     68.92 o 
   0  18  12     1451.89     1469.06     78.76 o 
   1  18  12      839.71      858.00     98.59 o 
   2  18  12      409.49      313.18     96.57 o 
   3  18  12      132.74      139.95     83.67 o 
  -5  19  12       10.21       50.25    101.51 o 
  -4  19  12      419.87      448.75     94.16 o 
  -3  19  12      226.07      251.63    103.98 o 
  -2  19  12       44.44       56.35     93.61 o 
  -1  19  12     2756.33     2738.22     94.31 o 
   0  19  12      964.48      948.69     76.47 o 
   1  19  12       59.50       93.09    101.07 o 
   2  19  12      300.92      412.87     90.93 o 
  -3  20  12        7.53       20.38    101.85 o 
  -2  20  12      688.61      570.13    156.25 o 
  -1  20  12     1808.79     1856.58    137.75 o 
   0  20  12       10.01       -7.51     91.26 o 
 -11   1  13       43.88       16.86     88.82 o 
 -10   1  13       18.41       76.67    122.67 o 
  -9   1  13        4.50      -37.18     85.57 o 
  -8   1  13      316.58      195.53     79.28 o 
  -7   1  13      142.06      155.36     85.01 o 
  -6   1  13       23.84       -1.23     73.42 o 
  -5   1  13      873.32      899.56     31.85 o 
  -4   1  13      349.60      319.33     34.53 o 
  -3   1  13      106.14       96.89     28.99 o 
  -2   1  13      381.44      330.89     22.99 o 
  -1   1  13        8.68       46.96     21.40 o 
   0   1  13       31.01       16.46     15.57 o 
   1   1  13       28.81       15.73     12.32 o 
   2   1  13       13.68       38.73     35.63 o 
   3   1  13       13.16        5.12     54.05 o 
   4   1  13        0.53       -1.99     56.20 o 
   5   1  13      373.35      437.27     64.47 o 
   6   1  13      638.54      630.50     69.89 o 
   7   1  13      112.55       16.26     68.46 o 
   8   1  13       23.37       34.97     73.04 o 
 -11   2  13       29.34      164.57    104.91 o 
 -10   2  13        1.03       48.35     99.89 o 
  -9   2  13       17.94       14.79     84.47 o 
  -8   2  13       54.38        9.67     88.52 o 
  -7   2  13      149.75      134.78     85.09 o 
  -6   2  13     1120.34     1134.72     73.32 o 
  -5   2  13       85.78       81.01     29.76 o 
  -4   2  13      506.90      545.45     29.14 o 
  -3   2  13      135.52      107.35     29.49 o 
  -2   2  13      262.11      295.31     28.17 o 
  -1   2  13      433.97      422.60     25.46 o 
   0   2  13        0.92       -6.05     16.57 o 
   1   2  13     1094.85     1100.73     28.69 o 
   2   2  13      428.78      407.88     52.20 o 
   3   2  13      549.26      534.48     58.16 o 
   4   2  13      320.23      325.32     64.68 o 
   5   2  13      262.85      298.09     69.91 o 
   6   2  13       54.92       81.05     67.02 o 
   7   2  13       70.58       54.72     76.51 o 
   8   2  13       18.68        3.93     75.39 o 
 -11   3  13        6.70      -22.74     84.87 o 
 -10   3  13       71.29      144.43    102.85 o 
  -9   3  13        0.07       -0.92     94.19 o 
  -8   3  13        2.60       -6.81     91.49 o 
  -7   3  13       11.79       -2.08     61.18 o 
  -6   3  13       96.91       50.16     62.96 o 
  -5   3  13        4.30       -4.73     18.27 o 
  -4   3  13       66.42       47.51     27.41 o 
  -3   3  13     1231.29     1249.14     36.34 o 
  -2   3  13       45.59       52.77     29.01 o 
  -1   3  13      226.99      224.47     27.60 o 
   0   3  13      570.88      517.65     24.65 o 
   1   3  13        2.81       22.93     32.74 o 
   2   3  13      140.52      136.70     25.15 o 
   3   3  13     1127.71     1110.80     73.77 o 
   4   3  13       11.10       33.34     69.04 o 
   5   3  13       95.79       77.67     61.89 o 
   6   3  13        4.78       55.17     68.83 o 
   7   3  13        0.02       23.74     65.40 o 
   8   3  13       66.14       98.93     78.71 o 
 -11   4  13        1.87       36.64     80.16 o 
 -10   4  13      103.81      187.55     97.89 o 
  -9   4  13        1.18       13.27     90.24 o 
  -8   4  13      124.32      117.62     67.88 o 
  -7   4  13      464.44      413.57     66.27 o 
  -6   4  13       58.85       59.24     67.20 o 
  -5   4  13      484.53      442.58     26.46 o 
  -4   4  13      342.69      307.85     30.84 o 
  -3   4  13       89.88       63.70     32.04 o 
  -2   4  13      292.69      286.99     30.42 o 
  -1   4  13       24.80       10.20     30.55 o 
   0   4  13      334.37      279.24     28.16 o 
   1   4  13      574.39      522.37     43.11 o 
   2   4  13      527.14      491.36     35.20 o 
   3   4  13      127.68      151.14     69.25 o 
   4   4  13      254.57      316.21     66.27 o 
   5   4  13        0.21      -22.42     67.83 o 
   6   4  13        0.01      -17.68     64.17 o 
   7   4  13      117.45      161.91     73.04 o 
   8   4  13       96.74      151.23     81.89 o 
 -11   5  13        2.77      -75.30    101.58 o 
 -10   5  13       48.73        6.03     93.32 o 
  -9   5  13        0.57        1.82     86.46 o 
  -8   5  13      225.07      243.68     65.78 o 
  -7   5  13       57.86       73.20     60.04 o 
  -6   5  13     1733.43     1555.80     46.14 o 
  -5   5  13       22.82       35.97     24.78 o 
  -4   5  13      838.46      918.49     34.63 o 
  -3   5  13        0.67       19.77     33.06 o 
  -2   5  13        1.55       -1.74     32.41 o 
  -1   5  13      860.14      847.66     34.66 o 
   0   5  13       10.67        6.88     28.75 o 
   1   5  13      276.77      287.43     42.36 o 
   2   5  13     2176.52     2381.20     55.77 o 
   3   5  13      869.31      921.57     93.42 o 
   4   5  13      166.73      128.97     90.18 o 
   5   5  13       24.66       39.56     74.18 o 
   6   5  13       17.63      -13.05     84.90 o 
   7   5  13        0.03       34.68     85.02 o 
 -11   6  13       14.70       -8.49    103.70 o 
 -10   6  13        9.71      -24.52     93.40 o 
  -9   6  13       28.87      -26.61     68.68 o 
  -8   6  13       35.42       -4.52     72.50 o 
  -7   6  13       58.85       69.65     66.38 o 
  -6   6  13       87.38       79.43     38.23 o 
  -5   6  13      125.68      137.42     29.13 o 
  -4   6  13       56.28       87.20     33.26 o 
  -3   6  13        0.82       38.43     37.03 o 
  -2   6  13      345.30      290.86     35.03 o 
  -1   6  13       99.35       90.48     33.47 o 
   0   6  13       24.58       45.96     31.27 o 
   1   6  13       72.37       32.74     46.65 o 
   2   6  13      406.55      269.74     46.46 o 
   3   6  13      113.24       84.56     47.54 o 
   4   6  13        8.67      -56.77     74.94 o 
   5   6  13       20.44        2.86     94.69 o 
   6   6  13       29.31       33.14     92.95 o 
   7   6  13       16.46       21.51     84.29 o 
 -10   7  13       26.67       28.31     89.83 o 
  -9   7  13       46.69       18.88     76.38 o 
  -8   7  13      540.50      616.07     75.42 o 
  -7   7  13      136.43      170.22     67.53 o 
  -6   7  13      620.06      588.53     45.01 o 
  -5   7  13      169.93      131.74     30.83 o 
  -4   7  13     1045.57     1035.53     42.86 o 
  -3   7  13       81.15      122.19     37.45 o 
  -2   7  13      871.88      929.28     39.93 o 
  -1   7  13     1563.28     1725.76     41.76 o 
   0   7  13        7.97       -8.07     32.66 o 
   1   7  13       25.02       12.42     46.96 o 
   2   7  13     1885.88     1663.76     58.89 o 
   3   7  13      167.90      152.40     45.18 o 
   4   7  13      136.96      163.53     89.18 o 
   5   7  13      106.89       53.71     76.73 o 
   6   7  13       97.40       82.24     93.54 o 
   7   7  13       29.84      -38.88     91.46 o 
 -10   8  13        7.35      -56.11     69.51 o 
  -9   8  13       99.85       92.52     78.28 o 
  -8   8  13       86.49      128.80     73.72 o 
  -7   8  13       50.52       73.83     66.64 o 
  -6   8  13      654.92      627.91     45.37 o 
  -5   8  13       69.56      102.29     46.59 o 
  -4   8  13     1186.25     1145.58     58.68 o 
  -3   8  13      220.26      175.46     44.59 o 
  -2   8  13      149.77      169.25     36.94 o 
  -1   8  13     1421.24     1492.98     42.11 o 
   0   8  13      653.98      754.37     38.02 o 
   1   8  13      226.37      240.68     50.43 o 
   2   8  13     1102.58     1176.06     59.09 o 
   3   8  13      245.91      248.26     47.27 o 
   4   8  13       15.19       40.97     70.69 o 
   5   8  13      270.82      346.90     92.89 o 
   6   8  13       12.27        7.76     95.92 o 
   7   8  13        5.23        4.18     95.96 o 
 -10   9  13       61.02       39.27     76.76 o 
  -9   9  13       37.37       13.21     79.19 o 
  -8   9  13        7.28      -24.67     72.49 o 
  -7   9  13       20.41       56.42     71.04 o 
  -6   9  13      101.13      130.74     69.94 o 
  -5   9  13       49.34       36.37     52.92 o 
  -4   9  13      779.49      759.24     59.53 o 
  -3   9  13     1099.07     1229.91     50.55 o 
  -2   9  13      138.32      127.24     43.41 o 
  -1   9  13      238.21      227.51     38.17 o 
   0   9  13      983.07      958.32     39.53 o 
   1   9  13      128.77      136.08     55.83 o 
   2   9  13      417.04      397.43     52.97 o 
   3   9  13     1754.66     1649.92     59.61 o 
   4   9  13      408.00      453.34     93.34 o 
   5   9  13      365.27      244.51     96.18 o 
   6   9  13      351.92      283.96     96.50 o 
   7   9  13        2.83        1.20     93.28 o 
 -10  10  13        0.01       44.86     77.74 o 
  -9  10  13       60.86      111.39     80.76 o 
  -8  10  13       42.35       39.56     76.27 o 
  -7  10  13      182.37      211.15     73.88 o 
  -6  10  13       73.91      138.36     70.10 o 
  -5  10  13      648.58      552.53     86.96 o 
  -4  10  13      171.24      140.07     59.07 o 
  -3  10  13     1134.62     1211.36     51.07 o 
  -2  10  13      190.12      272.84     43.76 o 
  -1  10  13      200.56      239.90     43.01 o 
   0  10  13     3840.28     3838.87     75.96 o 
   1  10  13      205.32      125.35     55.29 o 
   2  10  13       30.94       50.82     49.33 o 
   3  10  13        0.15       12.35     49.70 o 
   4  10  13      673.06      614.70     92.66 o 
   5  10  13       38.32       15.69     92.95 o 
   6  10  13      419.60      365.70     94.04 o 
  -9  11  13       41.38       26.18     75.61 o 
  -8  11  13       24.40       11.52     83.36 o 
  -7  11  13      538.40      632.81     79.76 o 
  -6  11  13      347.44      370.80     94.38 o 
  -5  11  13        9.67      -58.24     78.32 o 
  -4  11  13      560.79      482.22     77.48 o 
  -3  11  13        2.59       15.95     45.95 o 
  -2  11  13       92.68      133.47     44.73 o 
  -1  11  13      640.68      637.39     44.40 o 
   0  11  13      458.66      456.41     54.33 o 
   1  11  13      927.73      864.16     60.77 o 
   2  11  13      125.02       83.59     53.59 o 
   3  11  13      477.63      418.55     55.52 o 
   4  11  13       11.12       22.78     78.37 o 
   5  11  13        6.03       21.35     81.13 o 
   6  11  13       53.40      104.20     89.91 o 
  -9  12  13      112.71       68.74     69.86 o 
  -8  12  13       61.67       37.61     76.67 o 
  -7  12  13      114.77      119.50     68.35 o 
  -6  12  13      524.67      555.06    108.84 o 
  -5  12  13      336.18      389.08     87.77 o 
  -4  12  13       76.85      115.55     59.95 o 
  -3  12  13       14.68        1.67     44.35 o 
  -2  12  13       97.87       90.81     43.37 o 
  -1  12  13      759.19      803.73     45.25 o 
   0  12  13      375.80      445.15     54.02 o 
   1  12  13       76.06       62.16     74.64 o 
   2  12  13      138.61      122.72     58.31 o 
   3  12  13     1156.47      966.33     86.02 o 
   4  12  13       26.79       64.45     86.74 o 
   5  12  13       76.97       52.84     87.29 o 
   6  12  13       21.08       71.68     89.65 o 
  -9  13  13       21.13       14.70     72.83 o 
  -8  13  13       39.25       40.01     73.49 o 
  -7  13  13      123.84      134.96     73.13 o 
  -6  13  13      262.93      210.82     92.71 o 
  -5  13  13      386.46      398.32     93.19 o 
  -4  13  13       19.24       61.53     50.26 o 
  -3  13  13       78.60       52.40     42.12 o 
  -2  13  13        0.68      -18.48     41.31 o 
  -1  13  13      191.95      135.41     40.24 o 
   0  13  13     1765.33     1728.63     79.11 o 
   1  13  13       10.08      -39.07     73.14 o 
   2  13  13      117.38       69.09     73.43 o 
   3  13  13      399.50      491.06     64.83 o 
   4  13  13      401.22      409.04     96.59 o 
   5  13  13       37.99       91.35     90.37 o 
  -8  14  13       32.50       16.73     70.22 o 
  -7  14  13      246.26      339.34     85.81 o 
  -6  14  13       49.67       14.59     87.15 o 
  -5  14  13        2.57        0.92     80.90 o 
  -4  14  13      127.87      116.04     59.43 o 
  -3  14  13        0.29       22.56     55.27 o 
  -2  14  13        7.64       -6.70     43.97 o 
  -1  14  13      568.08      555.69     42.79 o 
   0  14  13        8.10      -10.54     52.98 o 
   1  14  13      517.75      438.61     85.08 o 
   2  14  13       12.55       41.09     79.03 o 
   3  14  13       23.41       33.01     62.34 o 
   4  14  13       17.05       49.00     96.85 o 
   5  14  13        9.08       19.59     97.44 o 
  -8  15  13      465.08      461.24     86.69 o 
  -7  15  13       66.72       68.18    101.20 o 
  -6  15  13      595.17      515.46     95.53 o 
  -5  15  13       38.48       62.83     90.11 o 
  -4  15  13      180.08      155.11     92.61 o 
  -3  15  13       31.32      -10.16     69.63 o 
  -2  15  13      156.64      232.33     62.89 o 
  -1  15  13       56.75       81.06     59.27 o 
   0  15  13      465.19      400.51     62.15 o 
   1  15  13       23.79      -67.81     83.50 o 
   2  15  13       62.30       48.10     76.07 o 
   3  15  13      111.21      157.95     61.73 o 
   4  15  13       51.91       74.97     80.71 o 
  -7  16  13      464.08      505.73    104.89 o 
  -6  16  13        0.32      -14.30     88.98 o 
  -5  16  13        0.20      -67.79    100.19 o 
  -4  16  13        0.77        7.64     81.32 o 
  -3  16  13      430.16      366.86     82.37 o 
  -2  16  13       15.26        3.08     68.55 o 
  -1  16  13      119.46      106.70     65.82 o 
   0  16  13        3.80       -8.38     80.98 o 
   1  16  13      311.03      283.24     88.25 o 
   2  16  13       11.53      110.76     86.99 o 
   3  16  13        0.18      -32.23     75.84 o 
   4  16  13        0.17      -56.43     75.80 o 
  -6  17  13       14.36      -66.14     89.58 o 
  -5  17  13      269.23      224.75    104.60 o 
  -4  17  13      142.39      152.61     95.11 o 
  -3  17  13      598.54      600.99     90.71 o 
  -2  17  13      250.50      210.18     65.95 o 
  -1  17  13      278.55      264.65     70.75 o 
   0  17  13       50.86       47.84     87.79 o 
   1  17  13      171.83      234.83     82.81 o 
   2  17  13        0.40       30.27     86.48 o 
   3  17  13       53.77       70.53     82.04 o 
  -5  18  13       75.03       30.82     81.77 o 
  -4  18  13      855.67      975.05    111.44 o 
  -3  18  13      248.97      269.89     97.10 o 
  -2  18  13       27.23        8.44     63.72 o 
  -1  18  13        5.46       -4.34     63.69 o 
   0  18  13      664.32      614.53     92.27 o 
   1  18  13        5.23       38.76     91.48 o 
   2  18  13      139.29       99.62     73.34 o 
  -4  19  13       60.01       42.25     87.51 o 
  -3  19  13       91.11      141.11     92.64 o 
  -2  19  13      119.93      100.58     72.18 o 
  -1  19  13      282.17      338.92     76.07 o 
   0  19  13        1.15      -20.18     80.91 o 
   1  19  13      307.77      282.17     94.61 o 
 -11   0  14      829.99      848.99    152.72 o 
 -10   0  14      249.22      252.00    134.67 o 
  -9   0  14     1272.69     1362.34    152.05 o 
  -8   0  14     1146.49     1384.68    131.06 o 
  -7   0  14      160.09       68.43    119.02 o 
  -6   0  14     2648.46     2609.29    144.54 o 
  -5   0  14      416.15      449.43    104.63 o 
  -4   0  14      342.91      292.17     39.19 o 
  -3   0  14      616.31      654.40     36.67 o 
  -2   0  14      141.85      117.57     30.11 o 
  -1   0  14     3549.25     3518.97     52.77 o 
   0   0  14       11.67      -16.99     27.55 o 
   1   0  14      112.30      137.14     42.81 o 
   2   0  14     7900.83     8369.91    106.40 o 
   3   0  14     1183.31     1018.42    105.74 o 
   4   0  14     3225.38     3125.67    107.21 o 
   5   0  14       56.16       37.15     82.19 o 
   6   0  14     1110.86     1012.22     93.72 o 
   7   0  14      662.01      754.37    149.10 o 
 -11   1  14       49.72      107.53    102.56 o 
 -10   1  14     1787.87     1941.13    135.83 o 
  -9   1  14      462.87      396.18     94.38 o 
  -8   1  14        2.80      -13.00     79.24 o 
  -7   1  14     3667.65     3758.23    103.53 o 
  -6   1  14     3021.43     2930.65    101.15 o 
  -5   1  14       82.81       58.94     29.14 o 
  -4   1  14      270.07      181.26     36.63 o 
  -3   1  14     1951.64     1794.22     35.60 o 
  -2   1  14     2338.51     2512.59     33.55 o 
  -1   1  14     1515.46     1453.01     28.02 o 
   0   1  14       59.81       44.09     16.39 o 
   1   1  14      212.36      188.19     16.93 o 
   2   1  14     1669.90     1567.89     45.95 o 
   3   1  14     7354.32     7531.35    111.60 o 
   4   1  14      105.93      210.37     58.63 o 
   5   1  14      189.92      200.81     61.20 o 
   6   1  14      703.78      721.77     78.80 o 
   7   1  14     1638.05     1678.71     81.41 o 
 -11   2  14      657.68      838.58    115.39 o 
 -10   2  14       28.19       11.79    101.77 o 
  -9   2  14      469.06      630.12    102.24 o 
  -8   2  14     3946.81     4322.92    119.23 o 
  -7   2  14      264.21      306.43     84.01 o 
  -6   2  14     2136.97     2056.88     75.70 o 
  -5   2  14      235.84      174.84     34.20 o 
  -4   2  14      102.42       51.33     28.61 o 
  -3   2  14      185.85      188.20     31.65 o 
  -2   2  14       23.66       11.14     29.68 o 
  -1   2  14     2990.33     2869.55     38.63 o 
   0   2  14      313.08      259.78     17.51 o 
   1   2  14      164.84      184.26     23.41 o 
   2   2  14     2727.47     2838.32     70.20 o 
   3   2  14     1213.07     1330.03     77.77 o 
   4   2  14     1782.01     1639.21     73.58 o 
   5   2  14      534.67      444.10     76.03 o 
   6   2  14      458.14      438.52     81.30 o 
   7   2  14     1054.30     1182.97     84.17 o 
 -11   3  14      224.91      264.81     75.58 o 
 -10   3  14     2440.97     2616.09     88.90 o 
  -9   3  14      301.61      382.12    105.56 o 
  -8   3  14       73.23       98.15     86.42 o 
  -7   3  14     4080.03     4161.20     93.12 o 
  -6   3  14      801.57      772.16     59.87 o 
  -5   3  14      561.25      546.60     24.98 o 
  -4   3  14        5.82       -1.98     27.83 o 
  -3   3  14      263.64      170.68     33.06 o 
  -2   3  14     1775.62     1793.42     36.82 o 
  -1   3  14      200.36      240.04     29.56 o 
   0   3  14     1232.77     1171.98     29.53 o 
   1   3  14     2148.29     2056.82     84.58 o 
   2   3  14      772.74      652.76     66.36 o 
   3   3  14     3340.56     3565.17     86.48 o 
   4   3  14       16.26      -10.97     59.86 o 
   5   3  14      177.62      206.94     71.52 o 
   6   3  14     2175.22     2100.59    106.98 o 
   7   3  14     2507.69     2671.61     89.62 o 
 -11   4  14     1448.49     1640.07    118.15 o 
 -10   4  14        1.50       -7.37    100.34 o 
  -9   4  14     1200.79     1321.07    105.54 o 
  -8   4  14     2514.04     2460.16     83.35 o 
  -7   4  14     1124.90     1177.41     73.48 o 
  -6   4  14     1327.85     1194.05     71.54 o 
  -5   4  14     1238.26     1075.12     47.84 o 
  -4   4  14        2.59        8.32     30.09 o 
  -3   4  14      365.46      417.15     33.90 o 
  -2   4  14     1460.32     1598.16     37.26 o 
  -1   4  14       45.27       10.38     31.85 o 
   0   4  14      833.89      810.27     31.50 o 
   1   4  14       34.77        6.31     39.83 o 
   2   4  14     1114.57     1157.60     73.01 o 
   3   4  14       53.85       13.64     66.07 o 
   4   4  14     1232.63     1208.55     73.83 o 
   5   4  14     1550.66     1576.76     81.58 o 
   6   4  14      889.62      929.77     85.26 o 
   7   4  14      867.85      958.08    106.54 o 
 -11   5  14        1.07       38.92     90.84 o 
 -10   5  14     2579.93     2911.27    133.44 o 
  -9   5  14       50.75        7.05     98.41 o 
  -8   5  14       35.35       -9.99     70.68 o 
  -7   5  14     1490.97     1522.76     81.50 o 
  -6   5  14      699.75      655.98     71.00 o 
  -5   5  14     1838.80     1741.78     60.00 o 
  -4   5  14        5.59        7.73     31.53 o 
  -3   5  14      218.13      212.09     32.75 o 
  -2   5  14     1611.48     1531.93     41.30 o 
  -1   5  14      683.78      687.33     35.64 o 
   0   5  14      189.72      188.94     30.84 o 
   1   5  14     1000.03      897.52     48.21 o 
   2   5  14       47.77       27.60     39.91 o 
   3   5  14     6095.24     6911.68    251.47 o 
   4   5  14        8.38      -31.50     86.61 o 
   5   5  14      192.35      144.50     92.77 o 
   6   5  14     2225.15     2260.31    133.99 o 
   7   5  14     1963.68     2107.15    145.31 o 
 -10   6  14       45.22       22.46     98.53 o 
  -9   6  14      733.56      915.00     77.20 o 
  -8   6  14     1012.42     1082.39     74.91 o 
  -7   6  14      389.29      391.64     66.97 o 
  -6   6  14     1746.60     1563.05     75.79 o 
  -5   6  14     1549.05     1325.57     36.95 o 
  -4   6  14        0.79        1.32     34.72 o 
  -3   6  14      484.18      508.62     36.51 o 
  -2   6  14      427.24      494.95     39.25 o 
  -1   6  14       35.71       48.61     33.98 o 
   0   6  14       12.37        3.08     31.16 o 
   1   6  14     1563.13     1432.46     56.00 o 
   2   6  14      357.28      447.26     46.66 o 
   3   6  14      351.46      180.63     88.39 o 
   4   6  14     4793.67     5050.09    139.27 o 
   5   6  14     2818.03     2948.92    114.79 o 
   6   6  14     1006.47     1063.80     98.17 o 
   7   6  14      935.23     1139.53    106.15 o 
 -10   7  14     1452.52     1537.84     99.70 o 
  -9   7  14       45.86       44.26     78.90 o 
  -8   7  14        2.48       20.37     68.22 o 
  -7   7  14     1909.67     2027.11     81.86 o 
  -6   7  14      658.58      644.52     45.30 o 
  -5   7  14     3036.49     3014.13     62.59 o 
  -4   7  14      546.99      556.00     38.05 o 
  -3   7  14      110.99       98.06     35.96 o 
  -2   7  14     3717.60     3968.77     51.72 o 
  -1   7  14      215.43      239.55     36.61 o 
   0   7  14      219.72      212.97     32.95 o 
   1   7  14     1093.37      999.10     53.48 o 
   2   7  14      714.73      698.18     49.65 o 
   3   7  14    10149.91    10592.95    149.60 o 
   4   7  14     1451.80     1457.12     97.72 o 
   5   7  14        0.34       -2.02     88.44 o 
   6   7  14     1398.88     1643.03    122.71 o 
   7   7  14     2126.83     2456.03    116.63 o 
 -10   8  14       78.91       64.17     70.04 o 
  -9   8  14     1530.28     1871.29     93.35 o 
  -8   8  14      979.90     1089.14     75.16 o 
  -7   8  14       96.26       17.36     70.97 o 
  -6   8  14     1405.76     1422.48     51.94 o 
  -5   8  14     2187.71     2192.02     46.08 o 
  -4   8  14       34.54       73.41     38.30 o 
  -3   8  14     4072.40     4398.25     54.60 o 
  -2   8  14      191.17      236.16     38.06 o 
  -1   8  14        6.60        0.81     36.53 o 
   0   8  14        2.95       -9.09     33.76 o 
   1   8  14      241.09      244.44     50.08 o 
   2   8  14     2291.22     2262.48     80.35 o 
   3   8  14      272.15      171.37     89.70 o 
   4   8  14     2616.76     2808.02    106.65 o 
   5   8  14      879.00     1001.93    101.50 o 
   6   8  14     1430.96     1510.77    114.24 o 
 -10   9  14     1443.10     1549.48     92.15 o 
  -9   9  14      243.08      214.04     74.35 o 
  -8   9  14       46.34       79.62     68.65 o 
  -7   9  14     2350.20     2491.72    114.60 o 
  -6   9  14     1983.48     1932.16     58.13 o 
  -5   9  14       63.59       80.67     45.49 o 
  -4   9  14      600.63      558.08     57.32 o 
  -3   9  14     2315.06     2187.78     47.94 o 
  -2   9  14     1454.66     1437.26     43.47 o 
  -1   9  14        2.52       16.78     37.25 o 
   0   9  14       71.02       28.24     36.29 o 
   1   9  14       12.68       -5.80     49.97 o 
   2   9  14      210.56      169.16     49.55 o 
   3   9  14     2133.63     2075.55    102.01 o 
   4   9  14       94.69      144.00     82.50 o 
   5   9  14        4.19      -26.59     89.81 o 
   6   9  14     1246.17     1254.56    154.52 o 
  -9  10  14     1077.50     1148.82     81.05 o 
  -8  10  14     1603.16     1620.95     87.26 o 
  -7  10  14      204.70      160.64     69.96 o 
  -6  10  14       35.60       21.91     47.13 o 
  -5  10  14       21.65       57.63     55.36 o 
  -4  10  14       76.91       59.82     56.23 o 
  -3  10  14     2401.23     2485.47     57.31 o 
  -2  10  14      328.83      343.02     47.03 o 
  -1  10  14      505.03      505.74     40.71 o 
   0  10  14       68.41       42.10     39.37 o 
   1  10  14      205.98      189.51     49.15 o 
   2  10  14     2530.35     2519.38     71.67 o 
   3  10  14      399.22      376.23     82.75 o 
   4  10  14     2365.88     2595.99    107.95 o 
   5  10  14      943.08      972.98    103.24 o 
   6  10  14     1052.38     1163.79    104.23 o 
  -9  11  14      663.67      729.72     85.80 o 
  -8  11  14       80.34       76.44     70.28 o 
  -7  11  14     1702.44     1755.17     89.12 o 
  -6  11  14      125.64      110.39     62.23 o 
  -5  11  14      636.09      650.52     63.11 o 
  -4  11  14       21.82        6.41     48.96 o 
  -3  11  14     2867.18     2824.48     58.51 o 
  -2  11  14      283.22      278.76     44.97 o 
  -1  11  14       38.63       11.15     41.53 o 
   0  11  14      353.35      338.35     58.85 o 
   1  11  14      161.55      154.39     50.80 o 
   2  11  14     1116.27     1137.12     64.42 o 
   3  11  14     3101.29     3072.51    114.04 o 
   4  11  14      200.64      217.91     81.64 o 
   5  11  14       35.72       61.90     82.62 o 
   6  11  14     1130.73     1100.61     97.57 o 
  -9  12  14      472.10      537.77     83.24 o 
  -8  12  14      762.26      773.46     87.28 o 
  -7  12  14       91.64       80.12     79.25 o 
  -6  12  14     2345.31     2465.43    112.16 o 
  -5  12  14      373.34      340.72     82.78 o 
  -4  12  14        6.31       46.94     44.56 o 
  -3  12  14        8.20       31.80     42.50 o 
  -2  12  14        2.04        0.43     42.61 o 
  -1  12  14     1840.28     1891.90     73.22 o 
   0  12  14      147.18       90.21     72.99 o 
   1  12  14       25.84       13.16     53.92 o 
   2  12  14     1950.86     1836.43     88.64 o 
   3  12  14      201.91      291.64     95.00 o 
   4  12  14      953.80      878.02    102.96 o 
   5  12  14      481.50      577.08     98.42 o 
  -8  13  14        0.97      -24.55     75.93 o 
  -7  13  14     1730.33     1843.22     91.75 o 
  -6  13  14      385.33      468.85    101.23 o 
  -5  13  14      625.96      678.23     91.74 o 
  -4  13  14        4.63       10.53     46.55 o 
  -3  13  14       97.81       85.46     45.37 o 
  -2  13  14      687.96      734.01     65.85 o 
  -1  13  14      758.44      754.04     46.23 o 
   0  13  14      194.95      180.16     72.04 o 
   1  13  14      247.15      185.74     60.28 o 
   2  13  14        6.61       15.80     61.24 o 
   3  13  14     1974.68     2085.65    234.86 o 
   4  13  14      435.09      481.26     86.72 o 
   5  13  14       97.50      202.91     89.22 o 
  -8  14  14      681.23      723.32     86.08 o 
  -7  14  14      277.46      221.26     74.63 o 
  -6  14  14      721.38      745.89    102.74 o 
  -5  14  14      976.28      927.38     98.76 o 
  -4  14  14       32.88       38.97     50.82 o 
  -3  14  14       83.63       93.29     47.81 o 
  -2  14  14      444.90      468.59     51.61 o 
  -1  14  14      293.14      280.55     48.70 o 
   0  14  14      104.17       89.11     74.62 o 
   1  14  14      259.51      221.20     72.95 o 
   2  14  14      126.40      150.30     58.12 o 
   3  14  14      206.05      243.30     93.13 o 
   4  14  14      314.15      319.09    110.48 o 
  -7  15  14      801.17      860.55    100.98 o 
  -6  15  14      446.72      333.59     89.48 o 
  -5  15  14      261.52      285.03     83.66 o 
  -4  15  14      299.31      193.91     87.66 o 
  -3  15  14        8.39       30.82     65.91 o 
  -2  15  14     1112.66     1152.29     75.29 o 
  -1  15  14       18.00       12.12     64.38 o 
   0  15  14     1058.55      966.20     85.55 o 
   1  15  14      178.59      137.51     78.26 o 
   2  15  14       13.44       20.91     66.65 o 
   3  15  14     1234.74     1331.90    188.49 o 
   4  15  14     1301.20     1351.42    107.84 o 
  -7  16  14       97.40      190.19     92.11 o 
  -6  16  14      334.00      350.84    103.91 o 
  -5  16  14      744.62      704.37    107.09 o 
  -4  16  14      185.73      153.43     91.68 o 
  -3  16  14      136.91      160.17     74.16 o 
  -2  16  14       97.48      123.04     70.81 o 
  -1  16  14      385.03      460.31     64.74 o 
   0  16  14       47.86       28.01     77.33 o 
   1  16  14        3.46      -18.81     78.63 o 
   2  16  14      365.12      358.98     77.90 o 
   3  16  14      920.12      924.61    118.45 o 
  -6  17  14      543.12      587.01    101.69 o 
  -5  17  14       94.17      115.34     93.85 o 
  -4  17  14       42.52       56.51     98.77 o 
  -3  17  14       24.24       39.81     71.00 o 
  -2  17  14      950.51      930.48     81.64 o 
  -1  17  14       31.02       22.91     80.94 o 
   0  17  14      243.86      149.12     87.61 o 
   1  17  14      509.10      572.65    103.31 o 
   2  17  14      254.61      218.93     82.22 o 
  -5  18  14        7.24      105.08     91.01 o 
  -4  18  14      118.51       82.36     94.11 o 
  -3  18  14      484.66      547.68     77.79 o 
  -2  18  14      200.41      120.10     72.91 o 
  -1  18  14      223.60      217.47     98.10 o 
   0  18  14      186.09      169.94    119.80 o 
   1  18  14        4.31       53.43     77.21 o 
  -3  19  14      310.76      263.77     74.10 o 
  -2  19  14      146.47      170.86     63.97 o 
  -1  19  14       22.92        9.37     76.65 o 
   0  19  14      135.67      186.03     84.73 o 
 -11   1  15       14.74      -35.97    110.57 o 
 -10   1  15       46.89        5.40     90.74 o 
  -9   1  15        5.97       39.40     92.27 o 
  -8   1  15       66.51       49.43     71.61 o 
  -7   1  15      281.27      264.23     79.37 o 
  -6   1  15        0.98       -9.76     81.52 o 
  -5   1  15        4.10        7.73     31.29 o 
  -4   1  15      938.50     1032.48     45.09 o 
  -3   1  15      189.86      185.75     31.51 o 
  -2   1  15       28.66       51.39     26.27 o 
  -1   1  15      208.40      216.38     26.35 o 
   0   1  15       21.14       32.64     20.91 o 
   1   1  15      512.79      534.43     43.31 o 
   2   1  15        0.15       25.93     54.12 o 
   3   1  15        3.46       17.07     52.34 o 
   4   1  15      231.05      247.33     58.03 o 
   5   1  15      533.30      561.47     70.58 o 
   6   1  15        0.14       33.31     77.24 o 
   7   1  15       22.37       46.12     67.41 o 
 -11   2  15        2.08        5.45     92.53 o 
 -10   2  15        6.38      -33.90     93.01 o 
  -9   2  15       40.68      100.05     92.10 o 
  -8   2  15       21.98        6.16     75.27 o 
  -7   2  15       37.52       10.20     82.95 o 
  -6   2  15      375.39      388.35     67.66 o 
  -5   2  15        3.68       -1.65     33.15 o 
  -4   2  15      298.93      345.39     31.61 o 
  -3   2  15      328.40      277.82     32.24 o 
  -2   2  15      456.70      454.48     37.14 o 
  -1   2  15        0.06       25.17     26.56 o 
   0   2  15       25.19       31.43     20.80 o 
   1   2  15      134.27      108.51     40.94 o 
   2   2  15       26.50       18.65     42.14 o 
   3   2  15      341.70      354.92     66.04 o 
   4   2  15        3.99        2.24     66.84 o 
   5   2  15        1.16       14.76     66.50 o 
   6   2  15       18.74       70.53     76.12 o 
   7   2  15        0.12        0.62     82.44 o 
 -11   3  15       36.47       72.37     96.67 o 
 -10   3  15        9.19        2.29     78.24 o 
  -9   3  15      504.95      500.52     81.87 o 
  -8   3  15      169.41      154.58     70.48 o 
  -7   3  15      229.28      182.82     53.01 o 
  -6   3  15        3.05      -20.53     64.70 o 
  -5   3  15      121.20      103.77     24.74 o 
  -4   3  15      315.02      273.63     31.34 o 
  -3   3  15        0.00        8.57     30.93 o 
  -2   3  15      288.74      299.44     32.90 o 
  -1   3  15      144.65      153.69     30.05 o 
   0   3  15      183.41      170.06     22.65 o 
   1   3  15        7.12       -8.94     31.05 o 
   2   3  15       41.62       23.83     60.16 o 
   3   3  15        2.40      -24.43     64.51 o 
   4   3  15      106.11       98.84     67.34 o 
   5   3  15      215.43      181.71     73.60 o 
   6   3  15       64.61       83.04     67.24 o 
   7   3  15       90.71      125.27     75.91 o 
 -10   4  15       64.50       18.67    101.28 o 
  -9   4  15       39.61       25.50     81.56 o 
  -8   4  15       52.17       -8.15     88.83 o 
  -7   4  15        0.00       10.61     65.26 o 
  -6   4  15      512.32      566.67     66.56 o 
  -5   4  15       26.58        9.27     26.51 o 
  -4   4  15      175.43      138.44     31.45 o 
  -3   4  15        1.58       10.71     32.13 o 
  -2   4  15      506.09      575.75     33.80 o 
  -1   4  15        3.17      -12.92     30.25 o 
   0   4  15      488.56      436.23     40.01 o 
   1   4  15        5.26      -16.50     38.27 o 
   2   4  15     1747.84     1794.60     73.68 o 
   3   4  15      326.41      310.29     63.58 o 
   4   4  15        3.99       -5.14     62.34 o 
   5   4  15        8.83       22.42     69.53 o 
   6   4  15      129.75      180.41     72.10 o 
   7   4  15        2.46       28.10     85.57 o 
 -10   5  15       11.94       17.97     93.37 o 
  -9   5  15      172.44      133.91     91.70 o 
  -8   5  15      147.93       88.68     77.15 o 
  -7   5  15       17.83       11.80     67.65 o 
  -6   5  15      115.43      100.44     61.80 o 
  -5   5  15       12.67        8.59     39.15 o 
  -4   5  15      325.70      362.93     34.81 o 
  -3   5  15      941.71      909.37     36.51 o 
  -2   5  15       51.02       33.91     33.26 o 
  -1   5  15      534.48      576.54     43.85 o 
   0   5  15       90.74       67.01     39.61 o 
   1   5  15     2550.43     2678.68     68.96 o 
   2   5  15      152.40      151.97     81.22 o 
   3   5  15      384.52      305.59     82.94 o 
   4   5  15       79.80       28.89     87.86 o 
   5   5  15      201.54      136.15     94.14 o 
   6   5  15       54.63       88.06    101.85 o 
 -10   6  15      139.54      106.03     95.88 o 
  -9   6  15       14.76      -26.92     66.47 o 
  -8   6  15       60.12       85.59     71.91 o 
  -7   6  15       17.73      -15.24     69.10 o 
  -6   6  15      724.31      687.26     71.92 o 
  -5   6  15     1432.84     1465.28     50.55 o 
  -4   6  15       10.32      -18.28     34.53 o 
  -3   6  15       80.90       82.67     33.92 o 
  -2   6  15      278.36      296.01     37.08 o 
  -1   6  15       58.72       58.65     34.80 o 
   0   6  15      326.54      245.86     40.30 o 
   1   6  15      196.51      159.92     45.17 o 
   2   6  15        3.17       16.86     76.31 o 
   3   6  15      416.27      359.96     89.83 o 
   4   6  15      667.82      685.94     96.61 o 
   5   6  15        1.62      -39.23     83.33 o 
   6   6  15        0.10      -19.53     94.59 o 
 -10   7  15        8.34       57.18    102.17 o 
  -9   7  15       65.41      137.30     68.52 o 
  -8   7  15       32.78        3.10     71.17 o 
  -7   7  15      616.97      672.86     69.08 o 
  -6   7  15       77.74       26.70     62.08 o 
  -5   7  15      684.18      634.79     46.19 o 
  -4   7  15      964.46     1014.46     39.70 o 
  -3   7  15      112.07      125.14     37.90 o 
  -2   7  15       56.45      103.62     36.71 o 
  -1   7  15      132.87      113.81     36.23 o 
   0   7  15       42.98       -4.26     41.51 o 
   1   7  15       10.81      -17.78     46.18 o 
   2   7  15       31.31       30.08     76.77 o 
   3   7  15      514.61      645.48     87.34 o 
   4   7  15       81.93      111.35     88.25 o 
   5   7  15       51.46      105.11     86.56 o 
   6   7  15       30.82       20.60     85.29 o 
 -10   8  15      138.66      184.84     76.30 o 
  -9   8  15        9.81       49.33     73.50 o 
  -8   8  15      108.17      100.13     78.93 o 
  -7   8  15      469.40      387.22     71.40 o 
  -6   8  15       14.11      -47.50     67.94 o 
  -5   8  15      762.09      795.37     51.08 o 
  -4   8  15       11.98        8.76     40.49 o 
  -3   8  15      206.28      189.59     38.05 o 
  -2   8  15      104.83      113.92     38.70 o 
  -1   8  15      117.36       66.69     37.32 o 
   0   8  15       64.46       18.65     43.00 o 
   1   8  15       90.71       75.61     47.47 o 
   2   8  15      178.85      174.75     84.41 o 
   3   8  15       10.66      -32.02     85.40 o 
   4   8  15       16.41       70.63     86.44 o 
   5   8  15      423.13      370.93     97.18 o 
   6   8  15       11.39      -65.95     89.59 o 
  -9   9  15        2.78       -2.37     73.60 o 
  -8   9  15       23.90        5.04     76.93 o 
  -7   9  15      161.82      154.89     70.35 o 
  -6   9  15     1549.97     1561.68     83.57 o 
  -5   9  15     4020.73     4210.32     72.11 o 
  -4   9  15     2274.47     2473.41     69.28 o 
  -3   9  15        7.39       17.03     37.26 o 
  -2   9  15       25.61      -11.56     37.98 o 
  -1   9  15      126.37       98.89     37.37 o 
   0   9  15       24.48       -8.22     41.65 o 
   1   9  15       62.92       93.26     46.59 o 
   2   9  15      177.53      188.27     77.84 o 
   3   9  15      435.32      295.61     92.50 o 
   4   9  15     1522.93     1476.01     96.44 o 
   5   9  15        2.06      -21.35     92.42 o 
   6   9  15      173.89      181.25    102.84 o 
  -9  10  15       32.86       60.35     72.21 o 
  -8  10  15        1.02       33.51     75.06 o 
  -7  10  15        4.87       24.23     68.49 o 
  -6  10  15       12.86       22.46     50.76 o 
  -5  10  15      457.76      387.06     54.97 o 
  -4  10  15      840.18      798.32     39.63 o 
  -3  10  15     1770.25     1715.46     45.73 o 
  -2  10  15      199.64      220.75     39.41 o 
  -1  10  15      432.11      399.07     38.94 o 
   0  10  15       66.76       59.87     47.30 o 
   1  10  15       17.26        3.02     51.32 o 
   2  10  15       82.36       68.76     74.37 o 
   3  10  15        1.18       26.24     90.84 o 
   4  10  15       42.55      -42.60     86.55 o 
   5  10  15      238.28      269.90     86.90 o 
  -9  11  15       59.01       15.44     77.66 o 
  -8  11  15        2.85       24.57     79.54 o 
  -7  11  15       33.61       58.81     64.04 o 
  -6  11  15      129.42      101.96     50.56 o 
  -5  11  15       93.48       24.60     56.46 o 
  -4  11  15       48.30       30.37     46.20 o 
  -3  11  15        5.12       18.77     41.64 o 
  -2  11  15        0.29      -10.91     37.40 o 
  -1  11  15      805.07      721.28     40.91 o 
   0  11  15      776.12      638.12     61.05 o 
   1  11  15       74.08       65.89     54.21 o 
   2  11  15       99.93      175.66     77.36 o 
   3  11  15      506.62      474.24     97.63 o 
   4  11  15        3.07      -45.88     89.91 o 
   5  11  15       15.07       -5.08     86.16 o 
  -8  12  15        3.20       -3.24     72.10 o 
  -7  12  15      162.06      163.20     75.27 o 
  -6  12  15      186.89      196.65     56.14 o 
  -5  12  15        0.69       10.52     59.99 o 
  -4  12  15        0.40        4.16     46.47 o 
  -3  12  15      508.95      523.47     48.90 o 
  -2  12  15      162.40      135.72     44.15 o 
  -1  12  15       51.77       51.51     38.81 o 
   0  12  15      447.58      477.88     60.80 o 
   1  12  15       13.10       -7.17     54.02 o 
   2  12  15       25.58       20.07     88.94 o 
   3  12  15      429.24      456.79     80.54 o 
   4  12  15      420.06      327.19     95.45 o 
   5  12  15       13.37      -65.82    100.77 o 
  -8  13  15        5.64      -24.52     86.64 o 
  -7  13  15      593.69      610.27     84.38 o 
  -6  13  15        0.22       20.45     59.61 o 
  -5  13  15      224.68      287.45     55.33 o 
  -4  13  15      499.80      566.48     48.71 o 
  -3  13  15      361.89      326.34     45.73 o 
  -2  13  15      795.97      738.18     47.97 o 
  -1  13  15      166.03      101.06     48.36 o 
   0  13  15        1.67       11.40     56.19 o 
   1  13  15        0.33      -48.52     62.81 o 
   2  13  15       30.19       73.67     83.99 o 
   3  13  15       12.50       36.11     93.90 o 
   4  13  15      365.09      324.23     91.91 o 
  -7  14  15        0.01       36.12     66.50 o 
  -6  14  15      264.78      219.80     94.98 o 
  -5  14  15      353.34      418.06     56.45 o 
  -4  14  15      234.03      186.23     53.19 o 
  -3  14  15      917.95      890.97     59.81 o 
  -2  14  15      754.49      600.02     53.57 o 
  -1  14  15      434.38      360.37     60.58 o 
   0  14  15      523.00      580.01     78.51 o 
   1  14  15      815.96      710.06     64.46 o 
   2  14  15        1.94      -66.56     94.34 o 
   3  14  15       25.01        3.57     77.01 o 
   4  14  15      120.71      225.34     97.68 o 
  -7  15  15       16.81       13.07     81.74 o 
  -6  15  15       75.76       -9.37     91.66 o 
  -5  15  15       12.04      -12.73     65.17 o 
  -4  15  15      355.22      418.31     64.99 o 
  -3  15  15      404.16      316.61     70.67 o 
  -2  15  15       64.60       41.46     63.92 o 
  -1  15  15       78.79       73.37     85.47 o 
   0  15  15       35.56       26.10     84.61 o 
   1  15  15      436.83      518.45     71.01 o 
   2  15  15      120.38      124.72     83.94 o 
   3  15  15       57.62      166.50     91.54 o 
  -6  16  15       44.73       72.75    100.34 o 
  -5  16  15       21.05       92.96     94.10 o 
  -4  16  15      319.82      382.33     71.90 o 
  -3  16  15       70.06       32.74     62.69 o 
  -2  16  15       70.95       67.25     67.18 o 
  -1  16  15      497.92      335.00     89.96 o 
   0  16  15      233.63      279.73     88.63 o 
   1  16  15      125.61      110.97    104.98 o 
   2  16  15      159.92      158.10     76.72 o 
  -5  17  15       89.84      125.19     92.38 o 
  -4  17  15       94.95      206.81     71.97 o 
  -3  17  15      113.69       99.26     60.46 o 
  -2  17  15        0.38       -4.27     65.61 o 
  -1  17  15      448.71      308.91     83.78 o 
   0  17  15       37.35       20.45     80.83 o 
   1  17  15      678.70      686.74     87.58 o 
  -4  18  15       12.55        5.02     64.48 o 
  -3  18  15        0.43       27.96     66.73 o 
  -2  18  15       10.48       26.40     91.19 o 
  -1  18  15       12.32       -4.27     83.25 o 
   0  18  15      657.24      665.29     94.88 o 
 -10   0  16     1655.22     1851.12    173.11 o 
  -9   0  16       75.51       25.19    138.74 o 
  -8   0  16      694.41      686.52    130.45 o 
  -7   0  16     1989.16     1886.63    130.35 o 
  -6   0  16       72.53       58.15    118.69 o 
  -5   0  16     2851.42     2811.87    131.79 o 
  -4   0  16      907.24      945.01     61.31 o 
  -3   0  16      141.07      139.15     33.04 o 
  -2   0  16       94.99       76.09     34.27 o 
  -1   0  16      999.38      918.13     39.68 o 
   0   0  16      211.35      160.49     28.11 o 
   1   0  16     1191.58     1342.45     56.72 o 
   2   0  16      679.25      783.26     82.86 o 
   3   0  16      361.71      397.11     83.03 o 
   4   0  16      114.11      260.32     87.13 o 
   5   0  16       78.11      194.32     94.53 o 
   6   0  16      940.16     1026.66     99.22 o 
 -10   1  16      353.98      302.82     86.65 o 
  -9   1  16     2224.15     2213.35    109.68 o 
  -8   1  16       30.31       12.97     87.32 o 
  -7   1  16       73.78       94.85     82.93 o 
  -6   1  16     4080.34     4098.06    134.31 o 
  -5   1  16      169.83      226.27     63.43 o 
  -4   1  16      875.74      746.57     39.50 o 
  -3   1  16     3023.88     2814.26     41.98 o 
  -2   1  16      134.81       78.41     24.61 o 
  -1   1  16     2508.56     2505.29     33.94 o 
   0   1  16     1579.60     1757.93     33.89 o 
   1   1  16      821.10      908.38     64.96 o 
   2   1  16     3033.86     3018.81     70.42 o 
   3   1  16      119.44      106.95     54.89 o 
   4   1  16       87.85      104.45     60.22 o 
   5   1  16      109.51       70.32     65.37 o 
   6   1  16        1.13        5.90     74.90 o 
 -10   2  16      959.99      836.45    107.25 o 
  -9   2  16        2.66      -27.37     96.50 o 
  -8   2  16      367.06      335.79     92.46 o 
  -7   2  16     1846.74     1900.18    102.00 o 
  -6   2  16        0.08       11.52     65.41 o 
  -5   2  16     1193.51     1228.62     65.61 o 
  -4   2  16     1572.22     1505.69     38.66 o 
  -3   2  16       35.13       37.07     30.90 o 
  -2   2  16     4081.90     4056.15     46.47 o 
  -1   2  16     1634.09     1491.02     32.57 o 
   0   2  16       17.21       30.77     29.62 o 
   1   2  16       95.01      121.00     43.29 o 
   2   2  16      195.50      224.69     58.91 o 
   3   2  16       32.38       25.87     65.39 o 
   4   2  16       43.20       49.45     68.76 o 
   5   2  16      155.83      186.92     71.72 o 
   6   2  16      992.69     1101.52     91.90 o 
 -10   3  16      799.35      790.85    101.29 o 
  -9   3  16     1000.74      953.56    178.89 o 
  -8   3  16      305.01      198.29     94.69 o 
  -7   3  16       51.95       55.01     66.81 o 
  -6   3  16     2310.04     2345.55     79.59 o 
  -5   3  16      405.28      457.78     39.22 o 
  -4   3  16      444.38      385.67     33.45 o 
  -3   3  16     7282.67     7491.91     80.28 o 
  -2   3  16      358.64      318.29     33.24 o 
  -1   3  16     2273.31     2415.26     55.65 o 
   0   3  16        6.02       -2.54     30.74 o 
   1   3  16      449.40      414.85     47.75 o 
   2   3  16       64.66        8.33     57.61 o 
   3   3  16      131.74       57.25     67.68 o 
   4   3  16      195.71      194.30     70.34 o 
   5   3  16       58.86      116.19     69.83 o 
   6   3  16        3.13      -55.22     77.45 o 
 -10   4  16      465.42      366.95     95.26 o 
  -9   4  16      224.57      241.10     88.28 o 
  -8   4  16     2022.21     1824.45    107.08 o 
  -7   4  16     1728.02     1673.52     82.65 o 
  -6   4  16       73.72       61.60     60.71 o 
  -5   4  16     1511.67     1521.58     47.63 o 
  -4   4  16     3604.96     3521.41     49.75 o 
  -3   4  16      131.40      136.07     34.00 o 
  -2   4  16     8490.79     8565.08     86.02 o 
  -1   4  16      277.89      270.85     31.50 o 
   0   4  16       87.11       95.24     37.63 o 
   1   4  16      250.22      277.31     75.54 o 
   2   4  16      415.04      404.25     78.56 o 
   3   4  16      578.61      550.50     67.76 o 
   4   4  16       68.79       35.07     72.87 o 
   5   4  16      422.04      492.58     75.61 o 
   6   4  16      460.49      421.84     88.70 o 
 -10   5  16      385.89      416.90    107.82 o 
  -9   5  16     1083.43     1037.76    100.98 o 
  -8   5  16      225.14      186.17     75.27 o 
  -7   5  16       75.94       95.69     70.93 o 
  -6   5  16     3428.69     3926.32     92.04 o 
  -5   5  16       64.65       72.66     37.92 o 
  -4   5  16        4.18        2.63     32.56 o 
  -3   5  16     6543.83     6338.73     98.18 o 
  -2   5  16     3170.09     3043.32     75.50 o 
  -1   5  16      272.61      275.20     43.03 o 
   0   5  16     1113.39     1031.67     45.15 o 
   1   5  16     1609.60     1889.00     93.95 o 
   2   5  16      191.12      177.04     77.53 o 
   3   5  16       49.44       20.17     85.14 o 
   4   5  16     1410.08     1459.13    119.20 o 
   5   5  16      218.22      157.29     80.28 o 
   6   5  16        5.84        2.99     86.41 o 
 -10   6  16      495.90      631.83    116.33 o 
  -9   6  16        0.29      -54.75     82.78 o 
  -8   6  16      456.63      449.27     82.57 o 
  -7   6  16     1512.65     1614.93     79.17 o 
  -6   6  16     1122.35     1196.03     73.76 o 
  -5   6  16     4724.68     4892.54     70.16 o 
  -4   6  16     3133.01     3029.40     53.35 o 
  -3   6  16     1039.75     1126.60     44.65 o 
  -2   6  16     4587.65     4664.74     54.71 o 
  -1   6  16      433.66      407.73     42.79 o 
   0   6  16       11.51      -11.25     41.67 o 
   1   6  16       34.61      -56.66     73.41 o 
   2   6  16      138.15      138.20     75.03 o 
   3   6  16     3275.26     3044.58    113.30 o 
   4   6  16      668.28      646.35     98.61 o 
   5   6  16        1.77       23.98    100.97 o 
   6   6  16      672.76      885.79    103.95 o 
 -10   7  16      686.52      831.94    105.44 o 
  -9   7  16      493.24      523.72     83.05 o 
  -8   7  16       16.92      -19.78     79.01 o 
  -7   7  16     1438.90     1576.21     84.17 o 
  -6   7  16     8248.77     9098.38    117.92 o 
  -5   7  16       10.76       29.73     42.04 o 
  -4   7  16        3.16      -11.95     34.68 o 
  -3   7  16     2331.41     2300.34     62.73 o 
  -2   7  16     4114.74     3871.58     73.40 o 
  -1   7  16      181.85      203.03     42.65 o 
   0   7  16      184.09       70.22     42.94 o 
   1   7  16        1.31      -16.73     69.64 o 
   2   7  16     1263.10     1181.27     92.18 o 
   3   7  16       13.06      -54.72     88.15 o 
   4   7  16      481.71      497.26     97.75 o 
   5   7  16      191.20       81.57    100.83 o 
   6   7  16        0.41      -57.46     98.10 o 
  -9   8  16       27.98       25.29     75.48 o 
  -8   8  16     1142.01     1158.55     81.55 o 
  -7   8  16     1927.07     1837.46     82.38 o 
  -6   8  16      188.93      206.85     68.49 o 
  -5   8  16     3190.44     3234.32    106.15 o 
  -4   8  16     4538.31     4619.52     54.65 o 
  -3   8  16      134.34      155.87     36.62 o 
  -2   8  16       57.30       53.72     37.29 o 
  -1   8  16      668.21      586.97     44.99 o 
   0   8  16        3.32      -36.79     41.62 o 
   1   8  16      213.93      216.14     76.57 o 
   2   8  16      231.01      229.84     77.35 o 
   3   8  16     1098.38      913.34     88.54 o 
   4   8  16      114.55       45.44     87.37 o 
   5   8  16        8.11      -80.53    101.56 o 
  -9   9  16      870.29      762.26     79.46 o 
  -8   9  16       91.12      141.97     73.82 o 
  -7   9  16      246.70      236.75     75.35 o 
  -6   9  16     3422.56     3742.15     96.57 o 
  -5   9  16      343.99      344.87     49.47 o 
  -4   9  16      558.55      509.17     37.73 o 
  -3   9  16     3098.86     3112.23     51.80 o 
  -2   9  16     1433.76     1264.12     50.35 o 
  -1   9  16      239.33      244.05     43.93 o 
   0   9  16      164.78      145.63     41.29 o 
   1   9  16        0.58       17.39     49.91 o 
   2   9  16     1933.12     1954.25    100.95 o 
   3   9  16        9.74      -16.52     86.94 o 
   4   9  16       80.43       92.72     84.74 o 
   5   9  16      250.31      266.53    106.48 o 
  -9  10  16      208.70      253.06     87.80 o 
  -8  10  16      486.29      530.94     74.27 o 
  -7  10  16      712.09      762.03     83.69 o 
  -6  10  16      313.35      316.58     74.26 o 
  -5  10  16      538.66      584.68     55.42 o 
  -4  10  16     2435.48     2332.89     61.87 o 
  -3  10  16        6.86       14.03     37.14 o 
  -2  10  16      274.68      243.36     38.64 o 
  -1  10  16       15.09       54.11     42.94 o 
   0  10  16        5.04      -18.52     51.49 o 
   1  10  16      708.18      612.78     57.69 o 
   2  10  16      237.84      138.24     87.24 o 
   3  10  16       31.46       23.56     85.32 o 
   4  10  16        5.34       -0.34     92.95 o 
   5  10  16        3.91       22.44     97.51 o 
  -8  11  16        2.02      -44.50     69.48 o 
  -7  11  16       20.38        5.85     72.81 o 
  -6  11  16     3046.97     3141.48    134.82 o 
  -5  11  16      288.20      273.86     59.61 o 
  -4  11  16      392.15      379.61     39.62 o 
  -3  11  16     2638.13     2632.19     64.13 o 
  -2  11  16       61.99       48.02     39.68 o 
  -1  11  16     2590.92     2669.85     56.62 o 
   0  11  16       63.50       91.83     54.80 o 
   1  11  16      235.63      179.06     56.26 o 
   2  11  16     1111.43     1056.98     98.91 o 
   3  11  16        6.33       77.97     80.49 o 
   4  11  16       83.84      135.25     96.30 o 
  -8  12  16      711.92      820.86     93.73 o 
  -7  12  16      342.42      320.29     79.26 o 
  -6  12  16        6.49      -42.25     75.01 o 
  -5  12  16     1063.90     1086.20     56.18 o 
  -4  12  16     1086.76     1110.06     54.68 o 
  -3  12  16        0.20       13.99     38.66 o 
  -2  12  16     1584.46     1604.83     52.35 o 
  -1  12  16      120.19      127.94     44.15 o 
   0  12  16       86.14      119.13     59.00 o 
   1  12  16      760.17      798.87     66.38 o 
   2  12  16      106.55      114.60     78.35 o 
   3  12  16      457.38      435.30     88.28 o 
   4  12  16       21.59       31.47     88.96 o 
  -8  13  16      408.89      361.65     73.04 o 
  -7  13  16      232.70      300.67     70.07 o 
  -6  13  16     1640.88     1720.52     87.24 o 
  -5  13  16       81.12      132.16     48.70 o 
  -4  13  16       89.23       78.98     47.25 o 
  -3  13  16     1410.87     1445.32     57.63 o 
  -2  13  16       76.47       99.72     39.26 o 
  -1  13  16      325.56      266.75     44.74 o 
   0  13  16      449.40      423.38     59.83 o 
   1  13  16      235.03      211.49     57.23 o 
   2  13  16      910.15     1145.20     98.34 o 
   3  13  16        5.05       14.64     88.39 o 
   4  13  16      121.65       94.36    100.64 o 
  -7  14  16     1180.19     1378.29     90.92 o 
  -6  14  16      138.58      187.42     90.44 o 
  -5  14  16      930.08     1000.49     64.03 o 
  -4  14  16      618.71      583.92     56.16 o 
  -3  14  16        2.07       -2.76     49.79 o 
  -2  14  16     1373.70     1380.94     73.11 o 
  -1  14  16      905.28      774.65     65.15 o 
   0  14  16        7.96       12.22     64.70 o 
   1  14  16      690.76      773.44     69.98 o 
   2  14  16       56.55       89.37     80.63 o 
   3  14  16      505.86      516.87     94.63 o 
  -6  15  16      978.00     1020.61    125.54 o 
  -5  15  16        4.04       12.35     65.30 o 
  -4  15  16       38.55       93.68     70.64 o 
  -3  15  16     1055.27     1126.97    111.72 o 
  -2  15  16      517.69      471.36     90.75 o 
  -1  15  16      103.75       35.94     84.46 o 
   0  15  16       31.42       56.23     58.24 o 
   1  15  16       53.74       69.53     67.24 o 
   2  15  16      609.30      637.26    100.93 o 
  -5  16  16      987.68     1014.80     88.25 o 
  -4  16  16      368.64      379.79     70.49 o 
  -3  16  16       54.48       35.69     64.51 o 
  -2  16  16     1585.40     1670.14    178.70 o 
  -1  16  16       61.99       34.89     75.34 o 
   0  16  16      191.24       99.99     83.64 o 
   1  16  16      277.00      226.69     65.04 o 
  -4  17  16      147.02      169.39     66.05 o 
  -3  17  16      671.58      702.98     72.87 o 
  -2  17  16      112.21      107.20     90.64 o 
  -1  17  16      351.72      252.51     92.06 o 
   0  17  16      138.31      103.28     87.77 o 
 -10   1  17      215.13      281.13     87.91 o 
  -9   1  17        2.50      -14.64     95.04 o 
  -8   1  17      475.32      432.86    100.02 o 
  -7   1  17      532.08      573.72     94.29 o 
  -6   1  17      646.80      712.80     83.65 o 
  -5   1  17       61.03       43.08     70.51 o 
  -4   1  17       48.89       26.41     37.82 o 
  -3   1  17      693.97      655.28     35.21 o 
  -2   1  17      223.12      231.97     27.18 o 
  -1   1  17       15.56       18.20     24.94 o 
   0   1  17       80.36       78.88     37.32 o 
   1   1  17        4.48       23.20     51.40 o 
   2   1  17       97.60      122.13     54.67 o 
   3   1  17        3.15       12.55     53.99 o 
   4   1  17        8.13       -0.74     58.11 o 
   5   1  17      115.86       94.91     68.36 o 
   6   1  17      124.83       92.39     77.40 o 
 -10   2  17      132.45       73.72    106.35 o 
  -9   2  17      260.54      178.33    103.14 o 
  -8   2  17        2.92       84.68     92.89 o 
  -7   2  17      309.41      187.42     64.18 o 
  -6   2  17       45.50       72.26     65.62 o 
  -5   2  17      152.66      159.88     57.45 o 
  -4   2  17      215.62      216.28     32.82 o 
  -3   2  17       18.70        2.32     32.33 o 
  -2   2  17      276.67      255.36     33.36 o 
  -1   2  17      783.59      779.02     30.33 o 
   0   2  17       18.78       11.48     40.87 o 
   1   2  17      113.22       85.59     44.52 o 
   2   2  17      320.17      275.30     66.48 o 
   3   2  17      232.54      201.57     65.63 o 
   4   2  17       25.49       30.87     73.29 o 
   5   2  17      104.35      140.68     69.34 o 
   6   2  17        0.27       22.18     67.92 o 
 -10   3  17        2.81      -25.35    100.36 o 
  -9   3  17       23.87       35.39     81.13 o 
  -8   3  17      157.43      137.05     83.55 o 
  -7   3  17       81.45       51.99     68.36 o 
  -6   3  17       65.17       75.98     58.03 o 
  -5   3  17      288.45      254.40     59.70 o 
  -4   3  17      171.35      163.62     30.04 o 
  -3   3  17      114.84      136.37     32.47 o 
  -2   3  17      303.77      261.92     32.88 o 
  -1   3  17      319.60      326.20     29.67 o 
   0   3  17      770.49      812.15     50.52 o 
   1   3  17      565.32      558.05     47.59 o 
   2   3  17        9.70       14.79     65.58 o 
   3   3  17        2.23       -1.11     67.97 o 
   4   3  17       42.07      -36.18     72.88 o 
   5   3  17        1.37       37.00     68.57 o 
   6   3  17       76.31       69.23     78.99 o 
 -10   4  17       49.07       37.68     80.98 o 
  -9   4  17       61.46        7.20     88.28 o 
  -8   4  17       47.85       34.25     93.18 o 
  -7   4  17      148.08      172.01     73.28 o 
  -6   4  17        0.60      -16.94     60.33 o 
  -5   4  17       53.65      -10.36     55.91 o 
  -4   4  17      122.94      161.33     31.11 o 
  -3   4  17      477.36      462.29     34.62 o 
  -2   4  17       42.62       79.81     32.52 o 
  -1   4  17      216.17      172.09     37.42 o 
   0   4  17      514.91      470.65     49.78 o 
   1   4  17      301.18      236.86     54.17 o 
   2   4  17       38.95       -2.23     80.22 o 
   3   4  17        1.97       -8.50     83.11 o 
   4   4  17       84.94       65.81     82.27 o 
   5   4  17       20.63       41.48     99.71 o 
   6   4  17        2.59       70.79     94.73 o 
 -10   5  17       31.25      -67.61    104.11 o 
  -9   5  17       12.89        0.70     92.51 o 
  -8   5  17      211.68      167.78     76.81 o 
  -7   5  17       12.27      -18.19     73.47 o 
  -6   5  17        0.69      -13.82     68.20 o 
  -5   5  17      390.85      390.86     64.47 o 
  -4   5  17      113.34      112.66     31.31 o 
  -3   5  17       53.62       64.69     33.08 o 
  -2   5  17       12.92       32.70     33.42 o 
  -1   5  17      188.35      200.49     37.51 o 
   0   5  17      118.89      104.26     53.30 o 
   1   5  17      712.71      663.45    108.21 o 
   2   5  17      882.57      771.85     84.35 o 
   3   5  17      657.32      548.70     85.78 o 
   4   5  17      241.70      156.91     90.67 o 
   5   5  17        3.74       16.52     95.91 o 
 -10   6  17       80.98      115.69     99.68 o 
  -9   6  17        2.52      -28.42     81.92 o 
  -8   6  17      147.43      149.52     72.17 o 
  -7   6  17      225.53      224.11     72.87 o 
  -6   6  17      562.57      640.74     67.87 o 
  -5   6  17     1755.94     1907.37     89.04 o 
  -4   6  17     1247.28     1409.71     40.94 o 
  -3   6  17       53.11       17.39     33.64 o 
  -2   6  17      333.42      388.10     34.44 o 
  -1   6  17      319.43      314.15     43.15 o 
   0   6  17      504.99      383.97     41.45 o 
   1   6  17      200.57      221.28     69.36 o 
   2   6  17      155.56       86.95     80.78 o 
   3   6  17      219.03      163.87     90.08 o 
   4   6  17        9.34      -37.56     95.98 o 
   5   6  17       93.04       86.73     89.80 o 
  -9   7  17       37.97       73.30     78.15 o 
  -8   7  17      264.21      315.74     74.72 o 
  -7   7  17       20.04        6.74     73.49 o 
  -6   7  17       88.71      115.10     64.02 o 
  -5   7  17       59.34       38.23     40.29 o 
  -4   7  17     1472.55     1422.81     40.33 o 
  -3   7  17     1825.09     1843.86     70.71 o 
  -2   7  17        0.04       15.52     35.49 o 
  -1   7  17        9.78      -10.60     41.92 o 
   0   7  17       30.81       -5.41     38.86 o 
   1   7  17       13.50       -7.43     77.39 o 
   2   7  17      445.86      421.63     86.49 o 
   3   7  17       11.53       -1.58     90.42 o 
   4   7  17      257.41      275.91     87.94 o 
   5   7  17      141.01      103.90     86.21 o 
  -9   8  17        7.19       28.66     78.13 o 
  -8   8  17       52.68       52.14     70.19 o 
  -7   8  17        0.03       20.71     70.18 o 
  -6   8  17      310.11      266.71     70.71 o 
  -5   8  17      849.33      755.25     49.41 o 
  -4   8  17      551.59      515.69     36.32 o 
  -3   8  17     1048.30      979.74     40.68 o 
  -2   8  17      185.25      146.06     41.66 o 
  -1   8  17        1.99       21.33     42.73 o 
   0   8  17      127.09       55.98     42.93 o 
   1   8  17       56.49       21.73     77.09 o 
   2   8  17       18.47       37.15     86.45 o 
   3   8  17      366.16      387.65    100.72 o 
   4   8  17      435.06      434.73     86.53 o 
   5   8  17       80.42       68.27     87.69 o 
  -9   9  17       58.62        7.35     81.47 o 
  -8   9  17       60.74      -19.00     71.01 o 
  -7   9  17      503.41      444.72     81.46 o 
  -6   9  17      655.89      671.28     72.32 o 
  -5   9  17        6.91       13.75     47.96 o 
  -4   9  17       98.30      102.40     34.35 o 
  -3   9  17      111.56      105.60     36.23 o 
  -2   9  17        2.62       -5.98     41.43 o 
  -1   9  17      134.78      162.95     44.05 o 
   0   9  17       42.06        6.75     44.75 o 
   1   9  17      381.05      393.08     86.64 o 
   2   9  17      278.67      252.50     79.32 o 
   3   9  17        2.30       24.06     78.16 o 
   4   9  17      523.58      380.00     86.81 o 
  -8  10  17      150.49      242.39     82.63 o 
  -7  10  17      294.00      403.39     84.75 o 
  -6  10  17       39.40       29.74     69.62 o 
  -5  10  17       19.74        4.30     45.58 o 
  -4  10  17      395.73      281.30     39.44 o 
  -3  10  17       47.09       53.87     38.58 o 
  -2  10  17        0.24       11.44     43.65 o 
  -1  10  17       53.20      -22.10     41.73 o 
   0  10  17       53.39       34.49     52.39 o 
   1  10  17      308.21      222.69     78.61 o 
   2  10  17       92.89       60.58     83.06 o 
   3  10  17        3.28        8.54     81.03 o 
   4  10  17        3.18       38.05     97.10 o 
  -8  11  17        1.15       22.30     78.68 o 
  -7  11  17        0.55      -70.54     75.45 o 
  -6  11  17       30.87       57.31     69.39 o 
  -5  11  17       91.49       94.50     43.19 o 
  -4  11  17       32.45       69.04     45.58 o 
  -3  11  17       16.24       -6.26     37.39 o 
  -2  11  17      314.63      274.18     46.31 o 
  -1  11  17       22.74       20.89     40.82 o 
   0  11  17       23.70        7.31     57.41 o 
   1  11  17       34.39        6.17     79.71 o 
   2  11  17       81.32       80.67     81.28 o 
   3  11  17      209.60      128.23     95.88 o 
   4  11  17      316.53      313.73    104.10 o 
  -8  12  17       44.41      -22.28     71.99 o 
  -7  12  17       58.75       47.16     74.75 o 
  -6  12  17       38.75       81.43     79.92 o 
  -5  12  17       49.74       50.99     49.02 o 
  -4  12  17       13.70       27.70     47.68 o 
  -3  12  17        3.64       18.98     40.80 o 
  -2  12  17       85.03       49.43     45.41 o 
  -1  12  17       23.46       26.28     45.32 o 
   0  12  17        0.60       17.84     56.37 o 
   1  12  17        1.43       23.07     79.76 o 
   2  12  17       22.66       52.15     84.12 o 
   3  12  17       93.80       99.60     86.76 o 
  -7  13  17       62.38       52.75     72.76 o 
  -6  13  17       93.88      139.49     69.32 o 
  -5  13  17       35.57       14.17     49.03 o 
  -4  13  17       48.83      107.55     50.94 o 
  -3  13  17       42.88       39.66     41.88 o 
  -2  13  17       21.22       47.03     44.39 o 
  -1  13  17      318.29      253.24     46.40 o 
   0  13  17      561.70      465.43     63.12 o 
   1  13  17       28.28       -1.62     87.44 o 
   2  13  17      104.52       72.71     88.60 o 
   3  13  17      386.27      417.04     91.14 o 
  -6  14  17       11.06       38.70     72.11 o 
  -5  14  17       39.06       65.65     49.75 o 
  -4  14  17       35.09       69.70     50.80 o 
  -3  14  17       67.17       92.54     51.32 o 
  -2  14  17      100.65      117.12     49.47 o 
  -1  14  17       21.60       16.26     65.67 o 
   0  14  17      433.28      394.36     62.87 o 
   1  14  17      440.84      452.20     83.27 o 
   2  14  17        2.82      -26.30     85.31 o 
  -6  15  17       77.87       44.49     84.13 o 
  -5  15  17        6.59       47.03     69.21 o 
  -4  15  17        0.33       -1.12     65.39 o 
  -3  15  17        6.26      -12.49     74.58 o 
  -2  15  17       17.09       71.43     60.75 o 
  -1  15  17        1.88        2.47     54.20 o 
   0  15  17      403.54      424.34     64.99 o 
   1  15  17        2.59       67.83     81.09 o 
  -4  16  17        0.21       30.63     66.38 o 
  -3  16  17        9.12       29.74     73.67 o 
  -2  16  17        0.69      -16.92     75.34 o 
  -1  16  17      141.46      240.13     63.74 o 
   0  16  17       10.66       30.20     62.88 o 
 -10   0  18       14.83       72.13    156.53 o 
  -9   0  18       80.62       55.64    102.31 o 
  -8   0  18       59.81      127.54    126.24 o 
  -7   0  18     1551.92     1396.56    121.73 o 
  -6   0  18      997.24     1063.45    111.31 o 
  -5   0  18      671.99      684.81    108.83 o 
  -4   0  18     1198.69     1225.24     61.87 o 
  -3   0  18     6140.88     6155.23     67.62 o 
  -2   0  18      247.32      160.08     35.61 o 
  -1   0  18     8969.69     9146.93     88.31 o 
   0   0  18     1257.92     1190.38     75.33 o 
   1   0  18       44.07       25.20     76.65 o 
   2   0  18      603.25      641.76     80.28 o 
   3   0  18      901.94      906.90     98.36 o 
   4   0  18       22.44       15.16     83.14 o 
   5   0  18      590.06      720.64    103.20 o 
 -10   1  18       95.40      159.43     90.20 o 
  -9   1  18      215.61      238.22    102.68 o 
  -8   1  18      109.60      172.99     85.82 o 
  -7   1  18      138.79      116.39     76.66 o 
  -6   1  18     1826.97     2004.48    106.54 o 
  -5   1  18     1885.17     1891.06     80.85 o 
  -4   1  18       30.40       15.56     35.48 o 
  -3   1  18      474.91      481.13     30.63 o 
  -2   1  18     7308.88     7895.31     53.75 o 
  -1   1  18       43.23       54.73     35.58 o 
   0   1  18      205.47      143.68     37.20 o 
   1   1  18     1484.00     1251.94     57.11 o 
   2   1  18      267.79      193.37     54.53 o 
   3   1  18      124.23      112.67     61.52 o 
   4   1  18      162.22      271.92     73.25 o 
   5   1  18       45.01        8.68     71.83 o 
 -10   2  18      223.65      338.17     85.93 o 
  -9   2  18        3.00        9.42     78.57 o 
  -8   2  18      203.59      198.36     75.06 o 
  -7   2  18     1387.37     1172.99     99.29 o 
  -6   2  18      908.63      812.75     77.23 o 
  -5   2  18     1056.85     1119.19     66.45 o 
  -4   2  18     2270.80     2483.00     41.89 o 
  -3   2  18     1762.35     1925.64     41.04 o 
  -2   2  18       10.06       -1.18     29.77 o 
  -1   2  18     4553.58     4634.19     59.45 o 
   0   2  18     4582.32     4492.43     63.29 o 
   1   2  18      130.91      137.39     54.19 o 
   2   2  18     1002.91      992.52     69.34 o 
   3   2  18      143.57      112.56     66.73 o 
   4   2  18       37.51       13.05     75.39 o 
   5   2  18       88.76       75.44     71.06 o 
 -10   3  18        1.70       -5.48     99.22 o 
  -9   3  18      123.61       83.20     92.83 o 
  -8   3  18      202.36      229.72     97.66 o 
  -7   3  18      456.80      516.86     82.25 o 
  -6   3  18     2063.85     2005.32     77.70 o 
  -5   3  18     2750.99     2585.73     76.13 o 
  -4   3  18        1.25        8.27     30.71 o 
  -3   3  18     1518.48     1712.84     45.18 o 
  -2   3  18     2403.87     2491.10     48.84 o 
  -1   3  18     1687.88     1772.88     57.57 o 
   0   3  18      469.57      422.76     61.73 o 
   1   3  18     4948.13     5212.20     95.43 o 
   2   3  18        2.65      -24.84     65.80 o 
   3   3  18      362.30      369.21     59.91 o 
   4   3  18       72.41       38.29     62.15 o 
   5   3  18      216.62      258.39     82.11 o 
  -9   4  18       20.92       76.73     82.94 o 
  -8   4  18       19.57       20.75     89.47 o 
  -7   4  18     1394.68     1345.75     78.71 o 
  -6   4  18     1246.05     1222.82     76.11 o 
  -5   4  18      554.30      655.20     62.18 o 
  -4   4  18     4318.09     4553.71     88.56 o 
  -3   4  18     1065.99     1162.75     38.46 o 
  -2   4  18       19.18       18.02     34.94 o 
  -1   4  18        7.44       13.52     34.67 o 
   0   4  18     1688.92     1540.12     55.11 o 
   1   4  18       46.30       56.42     78.27 o 
   2   4  18     2948.71     3218.18    113.60 o 
   3   4  18       36.39       40.15     92.17 o 
   4   4  18       94.94      135.80     97.73 o 
   5   4  18       66.46       60.19     89.25 o 
  -9   5  18      734.21      734.29    141.13 o 
  -8   5  18      158.70      118.17     80.63 o 
  -7   5  18      611.18      728.88     78.77 o 
  -6   5  18      927.85      999.91     72.32 o 
  -5   5  18     3789.82     3629.53     84.88 o 
  -4   5  18      838.71      739.38     35.25 o 
  -3   5  18      620.51      678.80     35.78 o 
  -2   5  18     2366.68     2487.92     49.30 o 
  -1   5  18        0.20        7.33     36.78 o 
   0   5  18      676.49      524.24     48.32 o 
   1   5  18     5997.25     6113.24    124.00 o 
   2   5  18      430.47      266.09     88.03 o 
   3   5  18      626.16      657.75     83.13 o 
   4   5  18        2.48       -1.93     94.53 o 
   5   5  18      343.09      498.66     89.51 o 
  -9   6  18       88.20      129.24     79.65 o 
  -8   6  18      519.58      495.27     79.16 o 
  -7   6  18     1626.19     1643.86     83.24 o 
  -6   6  18     2077.99     2125.95     77.56 o 
  -5   6  18      116.88      108.81     61.47 o 
  -4   6  18      668.71      756.40     44.40 o 
  -3   6  18     1201.57     1247.13     45.83 o 
  -2   6  18      312.39      242.77     39.36 o 
  -1   6  18     1048.06     1025.58     43.80 o 
   0   6  18     1217.50     1127.88     62.12 o 
   1   6  18       54.81       51.92     70.64 o 
   2   6  18     1886.37     2007.69    101.70 o 
   3   6  18        2.54      -56.67     93.05 o 
   4   6  18       68.15       81.65     80.00 o 
   5   6  18      675.19      702.47     97.66 o 
  -9   7  18      480.65      455.23     71.07 o 
  -8   7  18      193.22      257.74     77.80 o 
  -7   7  18      236.36      262.09     70.09 o 
  -6   7  18     1908.24     1646.90     79.53 o 
  -5   7  18     3433.88     3341.62     87.01 o 
  -4   7  18     1155.15     1149.09     46.95 o 
  -3   7  18       12.73       42.67     31.30 o 
  -2   7  18     2806.63     2912.88     56.95 o 
  -1   7  18      156.44       97.73     41.44 o 
   0   7  18     1693.67     1443.48     83.65 o 
   1   7  18     1778.62     1941.90    201.22 o 
   2   7  18       37.17      -20.23     83.81 o 
   3   7  18      759.20      749.40     99.70 o 
   4   7  18      372.55      337.49     80.36 o 
  -9   8  18        3.63      -22.49     71.07 o 
  -8   8  18       78.29       72.54     78.47 o 
  -7   8  18     3376.91     3311.65     95.46 o 
  -6   8  18     1509.46     1535.60    107.07 o 
  -5   8  18      271.16      328.58     62.69 o 
  -4   8  18      260.33      329.41     41.86 o 
  -3   8  18     1043.68     1055.25     47.07 o 
  -2   8  18      171.77      161.13     43.76 o 
  -1   8  18     1828.29     1698.22     53.04 o 
   0   8  18     1143.68     1117.04     81.83 o 
   1   8  18      717.70      624.21    140.66 o 
   2   8  18     1464.54     1538.53    161.41 o 
   3   8  18      487.43      386.13     86.89 o 
   4   8  18       78.51       76.14     81.15 o 
  -8   9  18      951.66     1019.40     89.78 o 
  -7   9  18     2110.77     2223.88    123.33 o 
  -6   9  18      403.95      386.11     67.54 o 
  -5   9  18      380.60      416.14     65.67 o 
  -4   9  18       40.10       36.62     42.64 o 
  -3   9  18       47.92       43.25     39.44 o 
  -2   9  18     2628.14     2725.37     58.68 o 
  -1   9  18        7.05      -43.75     43.75 o 
   0   9  18      698.40      689.05     86.06 o 
   1   9  18     1613.75     1632.87     94.47 o 
   2   9  18      536.29      557.40     95.02 o 
   3   9  18      206.94      167.55     84.21 o 
   4   9  18      110.41      161.95     83.91 o 
  -8  10  18      232.99      233.88     76.21 o 
  -7  10  18      348.30      404.36     81.88 o 
  -6  10  18      776.50      736.78     77.70 o 
  -5  10  18      624.48      688.17     56.41 o 
  -4  10  18     1614.05     1662.01     58.35 o 
  -3  10  18     1674.10     1747.10     52.61 o 
  -2  10  18       46.36       62.20     44.33 o 
  -1  10  18     2266.89     2299.69     57.06 o 
   0  10  18     1358.53     1367.21     91.08 o 
   1  10  18       17.86       24.46     83.03 o 
   2  10  18     1810.96     1959.63    112.97 o 
   3  10  18      989.49     1028.52    100.32 o 
  -8  11  18       45.13       33.59     80.42 o 
  -7  11  18      357.55      362.11     78.37 o 
  -6  11  18     1317.45     1470.21     85.52 o 
  -5  11  18      856.66      946.76     58.02 o 
  -4  11  18      180.67      193.00     48.80 o 
  -3  11  18      140.24      126.52     46.76 o 
  -2  11  18     3434.81     3441.15     63.60 o 
  -1  11  18        1.57      -32.85     42.67 o 
   0  11  18      364.59      315.80     78.07 o 
   1  11  18     1333.13     1296.82     90.28 o 
   2  11  18      426.45      430.51     94.99 o 
   3  11  18      438.10      458.54    127.94 o 
  -7  12  18      403.98      372.02     81.40 o 
  -6  12  18      861.46      969.58     71.65 o 
  -5  12  18      374.67      439.50     56.26 o 
  -4  12  18     1183.73     1217.46     55.61 o 
  -3  12  18      938.85      884.20     48.67 o 
  -2  12  18      673.02      701.67     49.70 o 
  -1  12  18     2952.99     2970.03     62.79 o 
   0  12  18      893.98      805.09     88.43 o 
   1  12  18      128.62      113.46    111.32 o 
   2  12  18      721.78      763.70     91.08 o 
  -6  13  18      888.02      907.60     56.69 o 
  -5  13  18      749.64      850.33     71.90 o 
  -4  13  18      215.16      214.33     49.41 o 
  -3  13  18      573.56      530.27     46.72 o 
  -2  13  18     2786.00     2832.32     61.99 o 
  -1  13  18      201.01      158.09     50.29 o 
   0  13  18      242.30      245.22     78.50 o 
   1  13  18     1114.30     1171.01     97.92 o 
   2  13  18      385.87      432.70    135.44 o 
  -6  14  18      182.99      225.39     64.83 o 
  -5  14  18       53.05       37.96     67.91 o 
  -4  14  18      702.77      730.75     60.27 o 
  -3  14  18     1094.41     1062.99     57.20 o 
  -2  14  18       20.86       36.23     46.31 o 
  -1  14  18     1186.68     1219.12     70.28 o 
   0  14  18      847.02      913.07     86.70 o 
   1  14  18        2.72      -64.65     85.91 o 
  -5  15  18      852.93      858.79    121.84 o 
  -4  15  18      274.22      226.19     74.84 o 
  -3  15  18      330.24      312.51     78.26 o 
  -2  15  18     2040.65     1839.84     77.30 o 
  -1  15  18       52.92       66.84     63.75 o 
   0  15  18      493.81      413.22    115.06 o 
  -2  16  18      124.17      119.90     63.27 o 
  -9   1  19       98.27       91.42     93.48 o 
  -8   1  19        3.81       33.70     84.96 o 
  -7   1  19        9.38      -25.48     87.19 o 
  -6   1  19      399.01      497.47     80.64 o 
  -5   1  19       16.86       15.66     65.15 o 
  -4   1  19      620.14      593.59     48.59 o 
  -3   1  19       33.13       41.03     29.85 o 
  -2   1  19        0.81        0.87     42.21 o 
  -1   1  19      372.25      328.22     38.78 o 
   0   1  19       59.68        5.41     39.79 o 
   1   1  19      119.96       81.00     54.10 o 
   2   1  19      527.56      503.31     65.64 o 
   3   1  19       76.92       47.37     69.74 o 
   4   1  19       13.81       22.37     76.91 o 
  -9   2  19      240.25      207.73     95.00 o 
  -8   2  19       85.01       40.25     77.58 o 
  -7   2  19       20.62      -17.36     73.31 o 
  -6   2  19       71.99       22.94     77.05 o 
  -5   2  19       27.61       44.40     59.58 o 
  -4   2  19      210.28      280.28     37.84 o 
  -3   2  19      274.62      281.16     32.82 o 
  -2   2  19      414.03      411.06     36.36 o 
  -1   2  19       89.29       80.10     45.42 o 
   0   2  19      763.90      739.08     43.29 o 
   1   2  19       22.23       26.50     60.33 o 
   2   2  19      493.48      517.73     74.07 o 
   3   2  19      235.98      195.45     62.24 o 
   4   2  19      110.00       38.08     64.01 o 
  -9   3  19       11.30       11.29     96.39 o 
  -8   3  19      123.45       95.26     78.62 o 
  -7   3  19       85.69       48.65     72.99 o 
  -6   3  19      259.23      248.31     63.13 o 
  -5   3  19      243.33      263.48     60.51 o 
  -4   3  19      255.33      228.12     37.63 o 
  -3   3  19       12.30        2.79     34.33 o 
  -2   3  19      244.98      248.72     37.24 o 
  -1   3  19       12.70       -4.49     47.00 o 
   0   3  19       14.92      -14.64     46.95 o 
   1   3  19       13.29       73.86     82.36 o 
   2   3  19       10.69       29.44     67.06 o 
   3   3  19      115.94      120.10     72.74 o 
   4   3  19        8.16        5.61     70.38 o 
  -9   4  19        5.16       62.36     85.21 o 
  -8   4  19       27.72      -28.19     96.23 o 
  -7   4  19      789.66      825.70     82.00 o 
  -6   4  19        6.86      -17.77     61.44 o 
  -5   4  19       15.24       38.97     56.32 o 
  -4   4  19      620.22      659.70     41.57 o 
  -3   4  19       39.47       44.87     35.43 o 
  -2   4  19       24.12        1.02     36.32 o 
  -1   4  19      431.70      346.74     46.42 o 
   0   4  19      297.53      259.66     48.28 o 
   1   4  19       33.81      -12.36     84.08 o 
   2   4  19        8.72       -9.17     78.49 o 
   3   4  19      110.42       65.90     73.74 o 
   4   4  19      125.50      128.13     85.35 o 
  -9   5  19       30.44       63.89     87.49 o 
  -8   5  19        5.03        7.78     70.94 o 
  -7   5  19        0.26       16.05     65.44 o 
  -6   5  19       59.67       12.96     62.40 o 
  -5   5  19       51.72       44.46     51.41 o 
  -4   5  19      244.24      234.98     39.81 o 
  -3   5  19     1361.60     1376.85     61.60 o 
  -2   5  19      652.33      607.91     41.06 o 
  -1   5  19       41.99      -40.01     47.45 o 
   0   5  19      148.97      141.30     47.98 o 
   1   5  19       35.79       23.33     79.54 o 
   2   5  19       78.74       36.88     92.70 o 
   3   5  19        4.05        6.77     94.11 o 
   4   5  19       60.00       34.39     80.75 o 
  -9   6  19      157.34      121.31     94.89 o 
  -8   6  19      159.14       95.98     72.59 o 
  -7   6  19       53.55       47.27     68.93 o 
  -6   6  19      198.27      235.34     67.08 o 
  -5   6  19        2.45       16.70     51.59 o 
  -4   6  19       75.31       21.92     39.86 o 
  -3   6  19      110.69      118.92     38.86 o 
  -2   6  19       22.60       28.70     38.02 o 
  -1   6  19        2.21      -27.42     48.20 o 
   0   6  19       97.30       54.01     50.24 o 
   1   6  19       40.01       20.90     76.89 o 
   2   6  19       87.40      104.55    122.44 o 
   3   6  19      492.89      503.36     97.66 o 
   4   6  19      114.21       31.04     92.31 o 
  -8   7  19        0.37      -18.05     66.67 o 
  -7   7  19        1.38      -14.07     71.24 o 
  -6   7  19      801.46      805.04     77.45 o 
  -5   7  19      685.66      635.18     56.04 o 
  -4   7  19       93.12      132.59     40.55 o 
  -3   7  19       62.26       91.88     38.18 o 
  -2   7  19      194.46      273.83     40.06 o 
  -1   7  19        0.27       -6.05     54.43 o 
   0   7  19        4.30      -43.17     62.07 o 
   1   7  19       19.95       50.18     84.91 o 
   2   7  19      204.67      199.97     84.95 o 
   3   7  19      219.97      165.92     84.14 o 
   4   7  19       88.75       66.95     97.26 o 
  -8   8  19       30.80       78.17     73.04 o 
  -7   8  19       27.00       81.59     72.95 o 
  -6   8  19        2.65       33.89     70.67 o 
  -5   8  19      417.68      379.56     55.49 o 
  -4   8  19        9.89       43.02     40.83 o 
  -3   8  19       58.66       60.87     40.13 o 
  -2   8  19      227.02      175.05     43.27 o 
  -1   8  19       11.93      -53.19     53.65 o 
   0   8  19        5.43      -20.56     77.90 o 
   1   8  19        9.44      -11.77     85.02 o 
   2   8  19       18.67       14.73     94.06 o 
   3   8  19      393.76      241.32     81.11 o 
  -8   9  19      307.55      333.08     79.62 o 
  -7   9  19       49.30        5.06     70.95 o 
  -6   9  19       29.87       37.43     69.05 o 
  -5   9  19      736.48      751.28     59.02 o 
  -4   9  19      363.28      414.03     44.37 o 
  -3   9  19        0.98       23.95     40.63 o 
  -2   9  19       43.84       42.14     42.22 o 
  -1   9  19       20.83      -14.03     56.99 o 
   0   9  19       13.17       21.43     70.00 o 
   1   9  19       70.82       62.06     75.22 o 
   2   9  19      138.43      182.29     97.95 o 
   3   9  19      797.35      609.19     91.28 o 
  -7  10  19        4.80       -4.59     73.27 o 
  -6  10  19      475.92      450.85     69.79 o 
  -5  10  19      682.12      720.58     57.71 o 
  -4  10  19        6.78       42.69     48.61 o 
  -3  10  19       68.80       79.85     42.61 o 
  -2  10  19       60.17       48.09     47.49 o 
  -1  10  19       14.43        4.98     53.88 o 
   0  10  19       74.00       58.94     80.47 o 
   1  10  19      112.19      126.99     75.63 o 
   2  10  19       36.70       34.40     97.06 o 
   3  10  19        9.65       16.52     97.55 o 
  -7  11  19      288.20      180.75     80.40 o 
  -6  11  19     1511.58     1513.02     66.23 o 
  -5  11  19        6.30      -22.72     52.14 o 
  -4  11  19       66.50       61.28     52.68 o 
  -3  11  19       13.49       36.26     45.51 o 
  -2  11  19      189.58      167.89     46.20 o 
  -1  11  19       89.32       31.86     55.51 o 
   0  11  19       50.83       13.58     72.91 o 
   1  11  19       28.28       54.41     83.96 o 
   2  11  19       54.09        3.47     81.40 o 
  -6  12  19        7.85       53.17     51.91 o 
  -5  12  19      125.75      141.23     53.48 o 
  -4  12  19        1.23       74.06     54.29 o 
  -3  12  19       24.46       38.51     55.78 o 
  -2  12  19       73.34       67.57     45.12 o 
  -1  12  19       29.21       34.36     57.44 o 
   0  12  19       50.52       -7.08     71.22 o 
   1  12  19        0.38       16.19     92.37 o 
  -6  13  19        0.13        6.40     57.93 o 
  -5  13  19       84.13      122.71     53.68 o 
  -4  13  19       18.51       50.73     52.29 o 
  -3  13  19        3.99       51.17     53.02 o 
  -2  13  19        3.03       12.58     43.48 o 
  -1  13  19        1.49       -0.69     69.48 o 
   0  13  19      282.62      364.84     88.64 o 
   1  13  19       12.88       63.67     81.12 o 
  -4  14  19        0.24      -25.60     62.21 o 
  -3  14  19       16.82       36.72     59.65 o 
  -2  14  19       26.88       48.22     49.52 o 
  -1  14  19      215.30      155.05     80.44 o 
   0  14  19      255.37      194.45     84.87 o 
  -9   0  20       15.61       73.09    146.15 o 
  -8   0  20        7.20      -98.43    137.88 o 
  -7   0  20        7.95       14.36    125.33 o 
  -6   0  20      631.00      913.79    129.13 o 
  -5   0  20      112.37      123.30     73.93 o 
  -4   0  20       67.58       55.87     70.31 o 
  -3   0  20     4816.58     5247.38    200.60 o 
  -2   0  20      879.83      766.01     73.33 o 
  -1   0  20     1181.91     1367.50     71.36 o 
   0   0  20       17.55      -12.58     61.62 o 
   1   0  20     1062.87     1170.88    133.68 o 
   2   0  20       81.44       55.88     88.98 o 
   3   0  20     2722.13     2821.20    117.89 o 
   4   0  20      324.54      271.87     91.61 o 
  -9   1  20        9.36       12.34     70.61 o 
  -8   1  20      108.04      166.04     71.58 o 
  -7   1  20       47.20       54.37     83.65 o 
  -6   1  20        4.76      -27.54     70.78 o 
  -5   1  20      361.09      353.03     60.30 o 
  -4   1  20     1701.03     1617.36     88.45 o 
  -3   1  20      889.76      796.04     44.67 o 
  -2   1  20     4073.02     4295.86     68.08 o 
  -1   1  20      933.27      900.32     44.69 o 
   0   1  20      281.40      242.14     48.47 o 
   1   1  20       95.45      101.96     56.00 o 
   2   1  20     4432.32     4690.25    102.21 o 
   3   1  20       10.75       12.06     65.82 o 
   4   1  20      199.97      188.38     78.25 o 
  -9   2  20       59.15      -16.38     85.91 o 
  -8   2  20      169.51      105.40     93.87 o 
  -7   2  20       40.32      -34.05     88.99 o 
  -6   2  20     1052.45     1241.79    174.04 o 
  -5   2  20       60.08      121.32     51.01 o 
  -4   2  20        0.43       13.65     46.64 o 
  -3   2  20     2762.61     2647.49     49.57 o 
  -2   2  20      724.00      633.49     49.99 o 
  -1   2  20      214.87      192.84     46.79 o 
   0   2  20     1196.26     1399.51     58.09 o 
   1   2  20     2150.04     2203.44     75.53 o 
   2   2  20      434.84      345.07     64.97 o 
   3   2  20     1858.23     1881.19     85.91 o 
   4   2  20      176.20      106.01     72.38 o 
  -9   3  20       60.34       14.27     93.45 o 
  -8   3  20       50.39       28.91     88.11 o 
  -7   3  20      419.14      544.55     94.44 o 
  -6   3  20      117.32      127.45     64.74 o 
  -5   3  20      772.96      687.58     55.22 o 
  -4   3  20      543.49      612.68     51.61 o 
  -3   3  20      276.88      247.18     37.10 o 
  -2   3  20     1746.64     1707.02     69.51 o 
  -1   3  20     1549.02     1507.75     55.08 o 
   0   3  20      101.21       64.13     59.12 o 
   1   3  20     1003.36     1048.85     86.89 o 
   2   3  20     2217.20     2151.21    107.82 o 
   3   3  20       26.13       20.95     68.26 o 
   4   3  20      324.63      385.71     74.94 o 
  -8   4  20      267.72      201.55     82.92 o 
  -7   4  20       26.26       70.64     69.29 o 
  -6   4  20      234.72      278.91     68.94 o 
  -5   4  20      125.71       66.36     48.07 o 
  -4   4  20       16.08       49.28     56.48 o 
  -3   4  20     1540.67     1449.76     46.09 o 
  -2   4  20     2194.32     2017.08     60.22 o 
  -1   4  20      900.18      971.66     51.77 o 
   0   4  20     2381.07     2554.25     78.48 o 
   1   4  20     1237.67     1367.65     96.22 o 
   2   4  20       69.64       27.01     79.14 o 
   3   4  20      373.62      444.60     98.80 o 
  -8   5  20        1.81      -12.89     76.23 o 
  -7   5  20      217.67      176.27     71.04 o 
  -6   5  20      105.58      125.44     66.50 o 
  -5   5  20       74.10      106.41     51.54 o 
  -4   5  20       11.33      -16.13     55.30 o 
  -3   5  20      561.19      587.02     41.94 o 
  -2   5  20     3112.34     3275.44     73.95 o 
  -1   5  20     2235.88     2291.98     81.54 o 
   0   5  20       74.94       13.66     57.75 o 
   1   5  20      213.84      210.93     84.16 o 
   2   5  20     1794.08     1892.67    107.39 o 
   3   5  20       33.66      -15.32     87.63 o 
  -8   6  20      196.21      151.44     80.58 o 
  -7   6  20      100.35       46.20     70.02 o 
  -6   6  20       29.29       87.14     69.15 o 
  -5   6  20      142.97      214.59     50.77 o 
  -4   6  20        2.10       61.89     60.61 o 
  -3   6  20     2603.84     2515.74     74.92 o 
  -2   6  20      797.83      757.53     52.42 o 
  -1   6  20     1337.82     1441.04     55.85 o 
   0   6  20     1159.34     1296.76     64.91 o 
   1   6  20     2076.48     2139.12    100.75 o 
   2   6  20       34.61      -33.45     77.88 o 
   3   6  20     1960.85     1942.21    105.14 o 
  -8   7  20       15.06        3.28     69.40 o 
  -7   7  20      258.26      277.88     70.93 o 
  -6   7  20      313.56      403.99     74.78 o 
  -5   7  20       64.08       97.47     53.19 o 
  -4   7  20       59.13       59.35     46.44 o 
  -3   7  20       51.43       83.72     40.74 o 
  -2   7  20     4468.22     4774.84     72.99 o 
  -1   7  20     1612.00     1560.44     56.47 o 
   0   7  20      160.58      204.96     61.51 o 
   1   7  20      117.20       74.00     79.58 o 
   2   7  20     2602.79     2883.25    114.98 o 
   3   7  20       46.79       77.38     85.37 o 
  -8   8  20      672.78      589.13     75.48 o 
  -7   8  20      139.37      155.81     75.20 o 
  -6   8  20       20.24       68.07     61.71 o 
  -5   8  20       24.61       23.64     54.74 o 
  -4   8  20      126.78      105.94     46.42 o 
  -3   8  20     3330.43     3450.29     59.44 o 
  -2   8  20        3.51       22.21     47.68 o 
  -1   8  20      398.89      387.72     58.41 o 
   0   8  20     1029.56     1191.18     91.52 o 
   1   8  20     1355.02     1363.86    100.79 o 
   2   8  20      283.89      203.64    127.34 o 
  -7   9  20      158.45      175.30     75.88 o 
  -6   9  20       21.36       38.44     54.65 o 
  -5   9  20      159.77      189.44     54.76 o 
  -4   9  20      123.14      117.24     46.53 o 
  -3   9  20      182.83      185.93     50.36 o 
  -2   9  20     1641.56     1640.19     66.20 o 
  -1   9  20     1235.08     1236.84     63.45 o 
   0   9  20      120.66      105.45     81.10 o 
   1   9  20      835.89      826.77     97.56 o 
   2   9  20     3392.25     3526.83    126.25 o 
  -7  10  20        0.45       29.82     72.08 o 
  -6  10  20       37.03       89.24     56.59 o 
  -5  10  20       53.66       74.71     62.78 o 
  -4  10  20       44.09        4.25     47.78 o 
  -3  10  20     2049.47     2033.60     91.69 o 
  -2  10  20      561.31      489.93     57.26 o 
  -1  10  20      213.34      137.80     54.37 o 
   0  10  20     1701.67     1820.37     96.51 o 
   1  10  20     2471.34     2586.34    114.77 o 
   2  10  20      103.31       65.10     90.02 o 
  -6  11  20       86.76      123.01     61.15 o 
  -5  11  20     1261.56     1338.08    102.66 o 
  -4  11  20      792.10      738.43     53.73 o 
  -3  11  20      663.46      618.38     57.24 o 
  -2  11  20     1538.07     1569.18     80.23 o 
  -1  11  20     1589.34     1404.89     87.70 o 
   0  11  20      157.60       91.99     81.63 o 
   1  11  20      193.27      139.75     94.45 o 
  -5  12  20      248.99      282.20     57.34 o 
  -4  12  20        0.70       21.65     48.47 o 
  -3  12  20     1166.96     1170.28     63.25 o 
  -2  12  20      971.78      989.95     62.01 o 
  -1  12  20      407.06      255.08     69.60 o 
   0  12  20      618.12      615.00     92.77 o 
  -4  13  20      486.33      473.55     53.47 o 
  -3  13  20       61.50       71.40     50.41 o 
  -2  13  20     1222.86     1114.81     58.13 o 
  -1  13  20     1115.00     1136.61     92.23 o 
  -8   1  21       14.10     -160.83    160.83 o 
  -7   1  21      111.66       80.87     78.20 o 
  -6   1  21       45.27       53.23     70.31 o 
  -5   1  21      236.40      258.85     48.28 o 
  -4   1  21       35.19       -1.35     61.98 o 
  -3   1  21      149.19      106.61     47.65 o 
  -2   1  21       48.71       29.06     45.52 o 
  -1   1  21       75.82       53.80     46.05 o 
   0   1  21      192.34      162.06     48.47 o 
   1   1  21        0.00       14.42     64.00 o 
   2   1  21       14.63       55.71     67.70 o 
   3   1  21       27.28       27.00     76.99 o 
  -8   2  21        0.41      -48.83     75.50 o 
  -7   2  21       14.31       11.45     76.77 o 
  -6   2  21      353.16      398.55     93.11 o 
  -5   2  21       17.94       22.96     52.40 o 
  -4   2  21       77.27      104.85     52.44 o 
  -3   2  21       30.86        4.35     44.02 o 
  -2   2  21        1.34      -25.21     46.82 o 
  -1   2  21        0.00      -41.47     57.59 o 
   0   2  21      289.30      239.33     58.20 o 
   1   2  21      281.98      297.63     64.87 o 
   2   2  21       42.14       86.97     71.32 o 
   3   2  21      258.53      268.83     65.82 o 
  -8   3  21        1.83       51.64     94.85 o 
  -7   3  21       10.38       20.17     76.61 o 
  -6   3  21      177.94      222.13     63.73 o 
  -5   3  21      132.20      114.35     48.15 o 
  -4   3  21       54.43       66.34     56.68 o 
  -3   3  21      528.52      549.48     57.03 o 
  -2   3  21       30.02       13.26     47.45 o 
  -1   3  21       26.11        5.44     46.19 o 
   0   3  21        2.68      -12.88     62.27 o 
   1   3  21       74.35      130.04     80.65 o 
   2   3  21        4.50       19.34     77.06 o 
   3   3  21        6.55       28.18     94.11 o 
  -8   4  21        0.35       10.52     79.87 o 
  -7   4  21       80.21       52.03     63.39 o 
  -6   4  21        0.39       -0.90     65.10 o 
  -5   4  21       62.77      105.44     63.06 o 
  -4   4  21       99.82      108.97     54.59 o 
  -3   4  21      429.27      447.93     55.53 o 
  -2   4  21      357.82      347.93     49.48 o 
  -1   4  21       15.80        8.32     45.10 o 
   0   4  21        0.05      -22.97     66.77 o 
   1   4  21       17.95      -17.41     74.20 o 
   2   4  21       15.46       48.94     91.17 o 
   3   4  21      105.44      105.98     87.64 o 
  -8   5  21       11.81       78.40     85.74 o 
  -7   5  21        0.07      -61.30     71.60 o 
  -6   5  21       55.88       20.23     52.27 o 
  -5   5  21      137.97      128.63     62.94 o 
  -4   5  21      697.52      620.33     60.42 o 
  -3   5  21       94.70       87.46     56.46 o 
  -2   5  21        1.96       -6.64     46.93 o 
  -1   5  21       37.30       42.58     46.50 o 
   0   5  21      267.53      224.28     77.07 o 
   1   5  21        9.32       -1.98     82.12 o 
   2   5  21       23.53        0.65     82.55 o 
  -7   6  21        2.47      -18.06     75.86 o 
  -6   6  21       81.15       95.65     51.72 o 
  -5   6  21       54.79       63.70     64.54 o 
  -4   6  21      284.38      272.02     54.88 o 
  -3   6  21       43.05       13.93     56.24 o 
  -2   6  21      106.36      118.59     47.81 o 
  -1   6  21      191.83      170.57     48.63 o 
   0   6  21       10.78       -2.77     70.48 o 
   1   6  21        9.84       10.79     79.13 o 
   2   6  21       27.10      -28.31     77.48 o 
  -7   7  21       10.20       22.94     74.04 o 
  -6   7  21        3.10       17.75     54.07 o 
  -5   7  21       29.26       84.57     60.54 o 
  -4   7  21      369.96      390.53     59.82 o 
  -3   7  21      267.83      262.41     61.10 o 
  -2   7  21      129.13       70.22     46.85 o 
  -1   7  21        2.79      -51.37     51.37 o 
   0   7  21      182.06      175.36     78.21 o 
   1   7  21        0.67        4.62     77.09 o 
   2   7  21      281.40      253.72     90.19 o 
  -7   8  21       26.95       17.47     68.70 o 
  -6   8  21       92.44       36.79     56.58 o 
  -5   8  21      171.34      114.08     60.83 o 
  -4   8  21      131.33      115.73     58.56 o 
  -3   8  21      420.32      349.51     59.03 o 
  -2   8  21        0.42        2.57     46.41 o 
  -1   8  21       72.65       55.87     46.60 o 
   0   8  21       39.36       16.28     71.61 o 
   1   8  21       85.92       66.91     86.70 o 
  -6   9  21      130.39      130.62     54.60 o 
  -5   9  21       85.54       33.27     60.61 o 
  -4   9  21      331.00      240.68     62.54 o 
  -3   9  21      175.88      158.41     55.10 o 
  -2   9  21      161.39      129.78     49.79 o 
  -1   9  21      173.16      193.56     56.71 o 
   0   9  21       55.72       60.34     75.82 o 
   1   9  21      214.66      147.72     93.02 o 
  -6  10  21      114.76      165.90     62.88 o 
  -5  10  21       14.56       93.03     67.96 o 
  -4  10  21       64.65       60.97     55.30 o 
  -3  10  21        6.90       -7.13     60.00 o 
  -2  10  21       66.79       86.58     51.93 o 
  -1  10  21      179.68      160.61     53.77 o 
   0  10  21        4.79      -43.17     83.49 o 
  -5  11  21      244.79      350.20     63.25 o 
  -4  11  21       58.90       52.86     56.39 o 
  -3  11  21       70.51      114.03     60.73 o 
  -2  11  21      188.81      129.31     53.59 o 
  -1  11  21        2.17       18.91     60.99 o 
  -3  12  21        5.41       -4.73     60.15 o 
  -2  12  21      104.24       89.97     64.29 o 
  -7   0  22      557.24      396.50    106.86 o 
  -6   0  22       11.17      -39.97     74.80 o 
  -5   0  22       36.59       84.78     74.39 o 
  -4   0  22       10.52       38.72    140.14 o 
  -3   0  22      173.75      151.16    133.25 o 
  -2   0  22       42.17      -17.08     72.63 o 
  -1   0  22      501.59      610.90     72.54 o 
   0   0  22      235.54      146.47     79.43 o 
   1   0  22     2263.18     2420.29    196.63 o 
   2   0  22       32.20      -12.29    106.66 o 
  -7   1  22      205.40      307.77     72.72 o 
  -6   1  22      265.29      294.57     50.72 o 
  -5   1  22      209.55      243.71     60.65 o 
  -4   1  22        4.22       57.73     90.51 o 
  -3   1  22        3.11       77.97     99.01 o 
  -2   1  22       68.19       68.14     49.73 o 
  -1   1  22      336.52      278.22     56.42 o 
   0   1  22      731.76      725.43     68.95 o 
   1   1  22        0.73       31.94     66.64 o 
   2   1  22     2396.52     2535.57     93.08 o 
  -7   2  22      422.29      509.16     85.40 o 
  -6   2  22       69.84      139.02     60.53 o 
  -5   2  22       69.00      113.40     61.21 o 
  -4   2  22      441.46      582.02     90.46 o 
  -3   2  22       29.67       46.10     75.18 o 
  -2   2  22      410.12      379.85     45.56 o 
  -1   2  22       59.48        7.70     55.97 o 
   0   2  22       67.55       17.99     76.75 o 
   1   2  22     1691.73     1687.21     93.57 o 
   2   2  22      235.82      174.10     67.61 o 
  -7   3  22      307.13      458.49    152.84 o 
  -6   3  22      128.60      101.51     59.11 o 
  -5   3  22       55.90       63.25     58.05 o 
  -4   3  22       87.94      167.17     76.88 o 
  -3   3  22      503.73      576.49     62.00 o 
  -2   3  22       18.37       25.35     46.62 o 
  -1   3  22      431.47      351.55     56.25 o 
   0   3  22      453.09      425.39     87.58 o 
   1   3  22        1.24       -0.28     82.91 o 
   2   3  22     1447.33     1633.05    106.31 o 
  -7   4  22      245.62      249.12     81.38 o 
  -6   4  22       17.06       48.82     53.93 o 
  -5   4  22       31.55       51.69     63.45 o 
  -4   4  22        8.03        3.16     80.71 o 
  -3   4  22       10.70        3.21     55.46 o 
  -2   4  22      309.23      323.44     50.93 o 
  -1   4  22        3.32       10.15     53.33 o 
   0   4  22      263.73      227.48     79.63 o 
   1   4  22     1705.93     1844.48     96.75 o 
  -7   5  22      467.75      467.08     74.95 o 
  -6   5  22      134.48      200.00     68.64 o 
  -5   5  22       82.34      120.14     59.24 o 
  -4   5  22        5.80       59.19     71.88 o 
  -3   5  22      147.47      168.68     55.96 o 
  -2   5  22      328.24      341.70     50.35 o 
  -1   5  22      459.57      391.61     55.39 o 
   0   5  22      471.18      387.17     78.09 o 
   1   5  22       15.27       -5.92     83.00 o 
  -7   6  22       22.30        7.70     69.45 o 
  -6   6  22       44.92       64.52     61.12 o 
  -5   6  22       37.36      106.62     61.48 o 
  -4   6  22       74.78      104.90     75.80 o 
  -3   6  22       34.26      -15.25     59.51 o 
  -2   6  22      397.22      324.37     51.47 o 
  -1   6  22      207.51      219.11     58.22 o 
   0   6  22       49.41      114.19     72.35 o 
   1   6  22     1865.78     2007.25    103.58 o 
  -6   7  22      210.06      149.69     61.07 o 
  -5   7  22       11.96       17.67     61.51 o 
  -4   7  22      266.95      293.98     76.88 o 
  -3   7  22      155.80      153.23     56.33 o 
  -2   7  22       33.73       13.80     48.26 o 
  -1   7  22      522.36      476.24     56.01 o 
   0   7  22      360.99      374.64     79.28 o 
   1   7  22        3.74      -12.23     76.98 o 
  -6   8  22        0.80        9.52     58.60 o 
  -5   8  22       11.67       -8.33     65.06 o 
  -4   8  22       33.44       57.69     70.96 o 
  -3   8  22      262.90      222.01     59.14 o 
  -2   8  22      257.96      218.85     51.27 o 
  -1   8  22      244.92      221.03     52.24 o 
   0   8  22       59.34       39.37     81.87 o 
  -5   9  22       59.97       85.59     66.99 o 
  -4   9  22      176.20      207.21     77.73 o 
  -3   9  22      141.86      124.90     56.84 o 
  -2   9  22      103.57      118.70     62.93 o 
  -1   9  22      310.97      236.38     49.77 o 
  -4  10  22      479.65      531.73     83.56 o 
  -3  10  22        6.72      -17.43     55.09 o 
  -2  10  22      478.94      404.44     64.17 o 
  -6   1  23      185.32      226.42     73.67 o 
  -5   1  23       35.04       -5.70     85.31 o 
  -4   1  23        0.47      -26.80     97.31 o 
  -3   1  23       52.58       59.05     88.08 o 
  -2   1  23       23.96       57.04     55.85 o 
  -1   1  23        1.33       -5.13     56.82 o 
   0   1  23        7.36       37.53     57.84 o 
   1   1  23        6.82      -23.89     66.22 o 
  -6   2  23       56.52       74.37     70.29 o 
  -5   2  23        1.08       37.30    101.50 o 
  -4   2  23        1.01       22.88     89.30 o 
  -3   2  23       12.14       44.84     98.79 o 
  -2   2  23        9.20      -17.08     52.97 o 
  -1   2  23       79.60       87.76     55.06 o 
   0   2  23       58.60        5.36     73.51 o 
   1   2  23       12.72       20.66     88.09 o 
  -6   3  23       50.40       52.53     70.34 o 
  -5   3  23      319.02      414.93    118.10 o 
  -4   3  23      406.65      491.71     84.57 o 
  -3   3  23      710.43      781.38     85.17 o 
  -2   3  23      229.41      248.34     69.66 o 
  -1   3  23       10.16      -20.33     58.90 o 
   0   3  23      130.78      120.60     73.31 o 
  -6   4  23        5.75       70.17     69.94 o 
  -5   4  23      118.40      201.39     82.43 o 
  -4   4  23      398.17      496.67     97.87 o 
  -3   4  23      196.48      216.68     79.10 o 
  -2   4  23       46.05       38.25     57.81 o 
  -1   4  23       62.42       -9.18     59.67 o 
   0   4  23       22.78       57.42     72.76 o 
  -6   5  23        1.30       27.34     67.31 o 
  -5   5  23       21.11      106.79     79.26 o 
  -4   5  23      337.05      324.59     81.46 o 
  -3   5  23      838.89      845.81     82.42 o 
  -2   5  23      672.73      645.00     65.64 o 
  -1   5  23      242.94       93.34     53.00 o 
   0   5  23        0.40        5.39     78.92 o 
  -5   6  23        0.52       34.02     72.73 o 
  -4   6  23       37.16       64.14     73.17 o 
  -3   6  23        0.05      -40.09     71.62 o 
  -2   6  23        9.36       24.76     58.20 o 
  -1   6  23       22.75       12.35     59.47 o 
  -5   7  23        0.11       22.90     78.85 o 
  -4   7  23       53.51      107.65     77.43 o 
  -3   7  23       12.49       73.46     75.87 o 
  -2   7  23        7.57      -43.32     58.88 o 
  -1   7  23       36.86      -10.69     52.46 o 
  -3   8  23      128.41      146.00     78.62 o 
  -5   0  24      299.38      500.67    138.57 o 
  -4   0  24      705.66     1014.24    170.46 o 
  -3   0  24        2.97       73.96    165.03 o 
  -2   0  24       13.08      -16.94    142.88 o 
  -1   0  24        3.75      -22.69     78.69 o 
  -5   1  24        1.59       -4.39     97.46 o 
  -4   1  24      283.26      369.06    110.08 o 
  -3   1  24      229.76      316.21    112.87 o 
  -2   1  24      124.79      127.03     96.91 o 
  -1   1  24       10.04       21.95     56.29 o 
  -5   2  24     1000.70     1180.42    121.73 o 
  -4   2  24      183.82      319.20     94.82 o 
  -3   2  24      646.82      689.84    104.38 o 
  -2   2  24        7.50       -3.41     64.95 o 
  -1   2  24       33.48       17.57     55.79 o 
  -4   3  24      894.97     1134.05    128.86 o 
  -3   3  24       11.60       34.91     69.08 o 
  -2   3  24       72.29       82.27     70.83 o 
  -4   4  24        6.40        4.83     86.06 o 
  -3   4  24      262.60      190.62     78.02 o 
  -2   4  24       67.15      139.92     76.41 o 
                                                 
